# Supplementary material for: The human gut pan-microbiome presents a compositional core formed by discrete phylogenetic units
Source: Sci Rep. 2018 Sep 19;8:14069. doi: 10.1038/s41598-018-32221-8 (PMC6145917; doi:10.1038/s41598-018-32221-8)
Supplement: Supplementary file 2 — Datasets and Core groups’ statistics (.xlxs) [file 41598_2018_32221_MOESM2_ESM.xlsx]

## Sheet: Core-Global
Core Group	Core Group name
Clustering Distance	Clustering threhold in which it was observed as detected in all samples.
Mean	Averaged relative frequency across the dataset
Standard deviation	Standard deviation across the dataset
CV	Coefficient of variation
ECDF-Ave	Position of its "mean" value on the empirical cumulative distribution function derived from mean values of all OTUs obtained at the same clustering threshold
ECDF-CV	Position of its "CV" value on the empirical cumulative distribution function derived from CV values of all OTUs obtained at the same clustering threshold
IDs to closest genomes	Average of the identity of each representative sequence from its 0.97 clusters to its closest sequenced genome
#Clusters at 0.97	Number of OTUs produced when clustering its memeber sequences at 0.97 similarity
Consensus taxonomy	Numbers represent the percentage of the representative sequences from its 0,97 clusters assigned each taxonomy level
Core Group	Clustering Thresold	Mean	Standard deviation	CV	ECDF-Mean	ECDF-CV	IDs to closest genomes	#Clusters at 0.97	Consensus taxonomy
Global97_89	0.97	0.0054	0.0058	1.0664	1	0	100	1	Bacteria(100)	Firmicutes(100)	Clostridia(100)	Clostridiales(100)	Lachnospiraceae(100)	Coprococcus_3(100)
Global97_87	0.97	0.0033	0.0038	1.1497	1	0	97.6	1	Bacteria(100)	Firmicutes(100)	Clostridia(100)	Clostridiales(100)	Lachnospiraceae(100)	Lachnospiraceae_unclassified(100)
Global97_8	0.97	0.0199	0.0285	1.4317	1	0	94	1	Bacteria(100)	Firmicutes(100)	Clostridia(100)	Clostridiales(100)	Ruminococcaceae(100)	Subdoligranulum(100)
Global97_60	0.97	0.0106	0.0088	0.8309	1	0	100	1	Bacteria(100)	Firmicutes(100)	Clostridia(100)	Clostridiales(100)	Lachnospiraceae(100)	[Eubacterium]_hallii_group(100)
Global97_6	0.97	0.0309	0.0268	0.8687	1	0	100	1	Bacteria(100)	Firmicutes(100)	Clostridia(100)	Clostridiales(100)	Ruminococcaceae(100)	Faecalibacterium(100)
Global97_53	0.97	0.0088	0.0084	0.9563	1	0	100	1	Bacteria(100)	Firmicutes(100)	Clostridia(100)	Clostridiales(100)	Lachnospiraceae(100)	Blautia(100)
Global97_34	0.97	0.0117	0.0126	1.0821	1	0	100	1	Bacteria(100)	Firmicutes(100)	Clostridia(100)	Clostridiales(100)	Lachnospiraceae(100)	Dorea(100)
Global97_3	0.97	0.0323	0.0355	1.0997	1	0	100	1	Bacteria(100)	Firmicutes(100)	Clostridia(100)	Clostridiales(100)	Lachnospiraceae(100)	Blautia(100)
Global97_221	0.97	0.0008	0.0013	1.6172	1	0.001	98.8	1	Bacteria(100)	Firmicutes(100)	Clostridia(100)	Clostridiales(100)	Lachnospiraceae(100)	Lachnospiraceae_unclassified(100)
Global97_2	0.97	0.0188	0.0288	1.5341	1	0	100	1	Bacteria(100)	Actinobacteria(100)	Actinobacteria(100)	Bifidobacteriales(100)	Bifidobacteriaceae(100)	Bifidobacterium(100)
Global97_16	0.97	0.011	0.0112	1.0144	1	0	99	1	Bacteria(100)	Firmicutes(100)	Clostridia(100)	Clostridiales(100)	Lachnospiraceae(100)	Lachnospiraceae_unclassified(100)
Global97_14	0.97	0.0463	0.0409	0.8846	1	0	100	1	Bacteria(100)	Firmicutes(100)	Clostridia(100)	Clostridiales(100)	Lachnospiraceae(100)	Lachnospiraceae_unclassified(100)
Global97_121	0.97	0.0037	0.004	1.0669	1	0	98	1	Bacteria(100)	Firmicutes(100)	Clostridia(100)	Clostridiales(100)	Lachnospiraceae(100)	Lachnospiraceae_unclassified(100)
Global97_12	0.97	0.0121	0.0118	0.9765	1	0	96	1	Bacteria(100)	Firmicutes(100)	Clostridia(100)	Clostridiales(100)	Lachnospiraceae(100)	Fusicatenibacter(100)
Global97_117	0.97	0.0015	0.0022	1.4996	1	0	100	1	Bacteria(100)	Firmicutes(100)	Clostridia(100)	Clostridiales(100)	Lachnospiraceae(100)	Lachnospiraceae_unclassified(100)
Global97_10	0.97	0.0112	0.0133	1.1949	1	0	100	1	Bacteria(100)	Firmicutes(100)	Clostridia(100)	Clostridiales(100)	Lachnospiraceae(100)	Anaerostipes(100)
Global97_1	0.97	0.0667	0.0448	0.6716	1	0	100	1	Bacteria(100)	Firmicutes(100)	Clostridia(100)	Clostridiales(100)	Lachnospiraceae(100)	Coprococcus_3(100)
Global95_9641	0.95	0.0012	0.0015	1.2717	1	0.001	93,2±2,6	69	Bacteria(100)	Firmicutes(92)	Clostridia(83)	Clostridiales(82)	Lachnospiraceae(76)	Lachnospiraceae_unclassified(76)
Global95_31855	0.95	0.0053	0.0059	1.131	1	0	90,8±3,4	69	Bacteria(100)	Firmicutes(79)	Clostridia(70)	Clostridiales(70)	Lachnospiraceae(64)	Lachnospiraceae_unclassified(63)
Global95_28572	0.95	0.0076	0.0075	0.9901	1	0	94,3±2,7	67	Bacteria(100)	Firmicutes(87)	Clostridia(86)	Clostridiales(86)	Lachnospiraceae(86)	Lachnospiraceae_unclassified(84)
Global93_49	0.93	0.0001	0.0001	0.9605	0.994	0	93,5±2,3	404	Bacteria(100)	Firmicutes(89)	Clostridia(87)	Clostridiales(85)	Lachnospiraceae(78)	Lachnospiraceae_unclassified(77)
Global92_5419	0.92	0.0022	0.0019	0.887	0.999	0	91,8±2,7	416	Bacteria(100)	Firmicutes(66)	Clostridia(64)	Clostridiales(64)	Lachnospiraceae(53)	Lachnospiraceae_unclassified(52)
Global92_33459	0.92	0.0005	0.0014	2.9615	0.997	0.08	93,7±2,5	739	Bacteria(100)	Firmicutes(79)	Clostridia(74)	Clostridiales(73)	Lachnospiraceae(63)	Lachnospiraceae_unclassified(63)
Global92_32122	0.92	0.0001	0.0002	1.1475	0.994	0.003	93,2±2,8	677	Bacteria(100)	Firmicutes(81)	Clostridia(75)	Clostridiales(74)	Lachnospiraceae(66)	Lachnospiraceae_unclassified(66)
Global92_24396	0.92	0.0017	0.0027	1.5833	0.999	0.014	93,2±2,1	416	Bacteria(100)	Firmicutes(87)	Clostridia(81)	Clostridiales(80)	Lachnospiraceae(72)	Lachnospiraceae_unclassified(72)
Global91_781	0.91	0.0011	0.0026	2.2746	0.997	0.059	91,2±3,0	493	Bacteria(100)	Bacteria_unclassified(69)	Bacteria_unclassified(69)	Bacteria_unclassified(69)	Bacteria_unclassified(69)	Bacteria_unclassified(69)
Global91_7165	0.91	0.0001	0.0001	0.8248	0.988	0	93,3±2,8	1001	Bacteria(100)	Firmicutes(77)	Clostridia(70)	Clostridiales(70)	Lachnospiraceae(60)	Lachnospiraceae_unclassified(60)
Global91_7002	0.91	0.0002	0.0005	2.0705	0.992	0.046	93,1±3,2	486	Bacteria(100)	Firmicutes(80)	Clostridia(77)	Clostridiales(76)	Lachnospiraceae(66)	Lachnospiraceae_unclassified(66)
Global91_6910	0.91	0.0028	0.0025	0.9023	0.998	0.001	90,5±2,5	115	Bacteria(100)	Bacteria_unclassified(51)	Bacteria_unclassified(51)	Bacteria_unclassified(51)	Bacteria_unclassified(51)	Bacteria_unclassified(51)
Global91_571	0.91	0.0022	0.0049	2.2903	0.998	0.059	91,7±3,1	837	Bacteria(100)	Firmicutes(55)	Clostridia(52)	Clostridiales(51)	Clostridiales_unclassified(51)	Clostridiales_unclassified(51)
Global91_5091	0.91	0.0001	0.0001	1.166	0.988	0.005	93,1±3,0	774	Bacteria(100)	Firmicutes(72)	Clostridia(64)	Clostridiales(63)	Clostridiales_unclassified(63)	Clostridiales_unclassified(63)
Global91_2150	0.91	0.0002	0.0002	0.9727	0.992	0.001	94,5±2,5	1676	Bacteria(100)	Firmicutes(79)	Clostridia(76)	Clostridiales(75)	Lachnospiraceae(68)	Lachnospiraceae_unclassified(68)
Global91_2120	0.91	0.0013	0.0014	1.1367	0.997	0.005	92,2±2,7	727	Bacteria(100)	Firmicutes(68)	Clostridia(63)	Clostridiales(62)	Lachnospiraceae(51)	Lachnospiraceae_unclassified(51)
Global91_1792	0.91	0.0037	0.0124	3.3189	0.999	0.124	94,1±3,7	181	Bacteria(100)	Bacteria_unclassified(65)	Bacteria_unclassified(65)	Bacteria_unclassified(65)	Bacteria_unclassified(65)	Bacteria_unclassified(65)
Global91_0	0.91	0.0482	0.0555	1.1517	1	0.005	94,2±3,2	11114	Bacteria(99)	Bacteroidetes(76)	Bacteroidetes_unclassified(76)	Bacteroidetes_unclassified(76)	Bacteroidetes_unclassified(76)	Bacteroidetes_unclassified(76)
Global90_6888	0.9	0.0003	0.0014	5.2889	0.989	0.26	93,2±2,9	1285	Bacteria(100)	Firmicutes(75)	Clostridia(73)	Clostridiales(72)	Lachnospiraceae(65)	Lachnospiraceae_unclassified(63)
Global90_5171	0.9	0.0002	0.0005	2.6579	0.986	0.102	93,7±3,2	559	Bacteria(100)	Firmicutes(71)	Clostridia(67)	Clostridiales(66)	Lachnospiraceae(58)	Lachnospiraceae_unclassified(58)
Global90_4225	0.9	0.0268	0.0388	1.4496	1	0.019	91,6±3,1	502	Bacteria(100)	Firmicutes(56)	Clostridia(52)	Clostridia_unclassified(52)	Clostridia_unclassified(52)	Clostridia_unclassified(52)
Global90_4174	0.9	0.002	0.005	2.5047	0.997	0.09	91,8±2,9	1593	Bacteria(100)	Firmicutes(72)	Clostridia(69)	Clostridiales(68)	Lachnospiraceae(54)	Lachnospiraceae_unclassified(54)
Global90_391	0.9	0.0002	0.0008	4.3119	0.986	0.208	91,0±2,6	1263	Bacteria(100)	Bacteria_unclassified(59)	Bacteria_unclassified(59)	Bacteria_unclassified(59)	Bacteria_unclassified(59)	Bacteria_unclassified(59)
Global90_3701	0.9	0.0001	0.0001	0.9463	0.975	0.002	91,9±3,0	1082	Bacteria(100)	Firmicutes(57)	Clostridia(51)	Clostridia_unclassified(51)	Clostridia_unclassified(51)	Clostridia_unclassified(51)
Global90_3015	0.9	0.0039	0.0066	1.6872	0.998	0.033	90,0±2,9	1232	Bacteria(100)	Bacteria_unclassified(63)	Bacteria_unclassified(63)	Bacteria_unclassified(63)	Bacteria_unclassified(63)	Bacteria_unclassified(63)
Global90_2915	0.9	0.0002	0.0003	1.3315	0.987	0.014	92,4±3,2	1186	Bacteria(100)	Firmicutes(74)	Clostridia(69)	Clostridiales(68)	Lachnospiraceae(61)	Lachnospiraceae_unclassified(61)
Global90_2574	0.9	0.0062	0.0104	1.6782	0.999	0.033	93,0±2,8	470	Bacteria(100)	Firmicutes(75)	Clostridia(71)	Clostridiales(70)	Lachnospiraceae(59)	Lachnospiraceae_unclassified(59)
Global90_2437	0.9	0.0009	0.0011	1.1944	0.995	0.009	91,2±3,0	620	Bacteria(100)	Bacteria_unclassified(51)	Bacteria_unclassified(51)	Bacteria_unclassified(51)	Bacteria_unclassified(51)	Bacteria_unclassified(51)
Global90_2279	0.9	0.0003	0.0005	1.6231	0.99	0.029	91,9±3,5	797	Bacteria(100)	Firmicutes(56)	Firmicutes_unclassified(56)	Firmicutes_unclassified(56)	Firmicutes_unclassified(56)	Firmicutes_unclassified(56)
Global90_2153	0.9	0.0002	0.0003	2.0967	0.985	0.062	91,9±3,4	1128	Bacteria(100)	Firmicutes(71)	Clostridia(67)	Clostridiales(66)	Lachnospiraceae(54)	Lachnospiraceae_unclassified(54)
Global90_1942	0.9	0.0017	0.0013	0.7557	0.996	0	93,3±2,7	442	Bacteria(100)	Firmicutes(83)	Clostridia(78)	Clostridiales(77)	Lachnospiraceae(71)	Lachnospiraceae_unclassified(70)
Global90_18266	0.9	0.0001	0.0001	1.1411	0.974	0.007	93,0±3,5	603	Bacteria(100)	Firmicutes(66)	Clostridia(62)	Clostridiales(61)	Lachnospiraceae(55)	Lachnospiraceae_unclassified(55)
Global90_1522	0.9	0.0002	0.0003	1.0324	0.988	0.004	92,2±3,4	907	Bacteria(100)	Bacteria_unclassified(58)	Bacteria_unclassified(58)	Bacteria_unclassified(58)	Bacteria_unclassified(58)	Bacteria_unclassified(58)
Global90_1011	0.9	0.0002	0.0003	1.3951	0.987	0.016	92,1±2,9	553	Bacteria(100)	Firmicutes(57)	Clostridia(54)	Clostridiales(53)	Clostridiales_unclassified(53)	Clostridiales_unclassified(53)
Global89_6392	0.89	0.0002	0.0006	2.9809	0.982	0.141	91,9±3,0	2126	Bacteria(100)	Firmicutes(58)	Clostridia(53)	Clostridiales(52)	Clostridiales_unclassified(52)	Clostridiales_unclassified(52)
Global89_6390	0.89	0.0013	0.0019	1.4653	0.994	0.025	89,6±3,5	769	Bacteria(100)	Bacteria_unclassified(61)	Bacteria_unclassified(61)	Bacteria_unclassified(61)	Bacteria_unclassified(61)	Bacteria_unclassified(61)
Global89_4406	0.89	0.0005	0.0012	2.5591	0.989	0.109	92,8±2,8	2258	Bacteria(100)	Firmicutes(69)	Clostridia(65)	Clostridiales(64)	Lachnospiraceae(54)	Lachnospiraceae_unclassified(54)
Global89_3305	0.89	0.0105	0.0142	1.3546	0.999	0.018	90,5±3,3	519	Bacteria(100)	Bacteria_unclassified(58)	Bacteria_unclassified(58)	Bacteria_unclassified(58)	Bacteria_unclassified(58)	Bacteria_unclassified(58)
Global89_1887	0.89	0.001	0.0018	1.7604	0.993	0.047	91,8±3,2	1376	Bacteria(100)	Firmicutes(62)	Clostridia(54)	Clostridiales(52)	Clostridiales_unclassified(52)	Clostridiales_unclassified(52)
Global89_14129	0.89	0.0001	0.0001	0.8813	0.971	0.002	92,1±3,1	941	Bacteria(100)	Firmicutes(71)	Clostridia(67)	Clostridiales(66)	Lachnospiraceae(57)	Lachnospiraceae_unclassified(54)
Global89_13492	0.89	0.0005	0.0009	1.7375	0.989	0.045	92,8±3,0	2128	Bacteria(100)	Firmicutes(57)	Clostridia(51)	Clostridia_unclassified(51)	Clostridia_unclassified(51)	Clostridia_unclassified(51)
Global88_9962	0.88	0.0002	0.0001	0.8291	0.972	0.002	93,4±3,2	1307	Bacteria(100)	Firmicutes(64)	Clostridia(58)	Clostridiales(58)	Clostridiales_unclassified(58)	Clostridiales_unclassified(58)
Global88_839	0.88	0.0041	0.0078	1.9229	0.997	0.069	93,4±2,9	1610	Bacteria(100)	Firmicutes(55)	Clostridia(51)	Clostridiales(51)	Clostridiales_unclassified(51)	Clostridiales_unclassified(51)
Global88_493	0.88	0.0013	0.0011	0.8448	0.992	0.002	91,3±3,0	877	Bacteria(100)	Firmicutes(54)	Firmicutes_unclassified(54)	Firmicutes_unclassified(54)	Firmicutes_unclassified(54)	Firmicutes_unclassified(54)
Global88_4888	0.88	0.0001	0.0001	0.7334	0.958	0	90,3±3,2	2107	Bacteria(100)	Bacteria_unclassified(70)	Bacteria_unclassified(70)	Bacteria_unclassified(70)	Bacteria_unclassified(70)	Bacteria_unclassified(70)
Global88_477	0.88	0.0004	0.0004	1.0672	0.982	0.008	91,1±3,7	1686	Bacteria(100)	Bacteria_unclassified(55)	Bacteria_unclassified(55)	Bacteria_unclassified(55)	Bacteria_unclassified(55)	Bacteria_unclassified(55)
Global88_4449	0.88	0.0004	0.0006	1.5672	0.983	0.038	91,5±3,4	891	Bacteria(100)	Firmicutes(62)	Clostridia(57)	Clostridiales(56)	Clostridiales_unclassified(56)	Clostridiales_unclassified(56)
Global88_443	0.88	0.0005	0.0004	0.9211	0.984	0.004	93,9±2,8	1258	Bacteria(100)	Firmicutes(66)	Clostridia(59)	Clostridiales(58)	Lachnospiraceae(51)	Lachnospiraceae_unclassified(51)
Global88_3903	0.88	0.0003	0.0015	4.5713	0.981	0.251	91,9±3,2	784	Bacteria(100)	Bacteria_unclassified(100)	Bacteria_unclassified(100)	Bacteria_unclassified(100)	Bacteria_unclassified(100)	Bacteria_unclassified(100)
Global88_3641	0.88	0.0001	0.0001	0.8179	0.954	0.002	91,5±3,3	782	Bacteria(100)	Bacteria_unclassified(52)	Bacteria_unclassified(52)	Bacteria_unclassified(52)	Bacteria_unclassified(52)	Bacteria_unclassified(52)
Global88_3467	0.88	0.0001	0.0001	1.4695	0.959	0.03	91,5±3,5	1468	Bacteria(100)	Bacteria_unclassified(54)	Bacteria_unclassified(54)	Bacteria_unclassified(54)	Bacteria_unclassified(54)	Bacteria_unclassified(54)
Global88_3270	0.88	0.0008	0.0028	3.6381	0.988	0.196	90,3±3,0	673	Bacteria(100)	Bacteria_unclassified(60)	Bacteria_unclassified(60)	Bacteria_unclassified(60)	Bacteria_unclassified(60)	Bacteria_unclassified(60)
Global88_3243	0.88	0.0013	0.0018	1.3656	0.992	0.021	93,3±3,1	478	Bacteria(100)	Firmicutes(62)	Clostridia(57)	Clostridiales(57)	Clostridiales_unclassified(57)	Clostridiales_unclassified(57)
Global88_3073	0.88	0.0003	0.0002	0.7865	0.98	0.001	91,6±3,5	1606	Bacteria(100)	Bacteria_unclassified(53)	Bacteria_unclassified(53)	Bacteria_unclassified(53)	Bacteria_unclassified(53)	Bacteria_unclassified(53)
Global88_2768	0.88	0.0003	0.0005	1.6118	0.98	0.041	92,8±3,0	1193	Bacteria(100)	Firmicutes(78)	Clostridia(75)	Clostridiales(74)	Lachnospiraceae(64)	Lachnospiraceae_unclassified(63)
Global88_1728	0.88	0.0039	0.0047	1.2079	0.996	0.014	92,9±3,3	280	Bacteria(100)	Firmicutes(70)	Clostridia(68)	Clostridiales(67)	Lachnospiraceae(52)	Lachnospiraceae_unclassified(52)
Global88_1229	0.88	0.0001	0.0001	0.9866	0.951	0.006	91,7±3,1	633	Bacteria(100)	Firmicutes(59)	Clostridia(53)	Clostridiales(53)	Clostridiales_unclassified(53)	Clostridiales_unclassified(53)
Global88_1105	0.88	0.0006	0.001	1.7043	0.986	0.05	94,0±2,6	1926	Bacteria(100)	Firmicutes(71)	Clostridia(67)	Clostridiales(66)	Lachnospiraceae(60)	Lachnospiraceae_unclassified(60)
Global88_1003	0.88	0.0001	0.0001	0.6402	0.963	0	90,5±3,4	1310	Bacteria(100)	Bacteria_unclassified(70)	Bacteria_unclassified(70)	Bacteria_unclassified(70)	Bacteria_unclassified(70)	Bacteria_unclassified(70)
Global87_993	0.87	0.0024	0.0057	2.4009	0.992	0.111	90,9±3,3	910	Bacteria(100)	Bacteria_unclassified(59)	Bacteria_unclassified(59)	Bacteria_unclassified(59)	Bacteria_unclassified(59)	Bacteria_unclassified(59)
Global87_5679	0.87	0.0026	0.0197	7.6798	0.993	0.388	94,3±3,6	647	Bacteria(100)	Bacteria_unclassified(54)	Bacteria_unclassified(54)	Bacteria_unclassified(54)	Bacteria_unclassified(54)	Bacteria_unclassified(54)
Global87_5242	0.87	0.0001	0.0001	0.9483	0.961	0.005	89,7±3,4	1040	Bacteria(100)	Bacteria_unclassified(63)	Bacteria_unclassified(63)	Bacteria_unclassified(63)	Bacteria_unclassified(63)	Bacteria_unclassified(63)
Global87_5162	0.87	0.0003	0.0007	2.7816	0.971	0.145	90,6±3,3	2149	Bacteria(100)	Bacteria_unclassified(64)	Bacteria_unclassified(64)	Bacteria_unclassified(64)	Bacteria_unclassified(64)	Bacteria_unclassified(64)
Global87_471	0.87	0.0001	0.0002	1.8124	0.949	0.066	92,0±3,4	1146	Bacteria(100)	Bacteria_unclassified(57)	Bacteria_unclassified(57)	Bacteria_unclassified(57)	Bacteria_unclassified(57)	Bacteria_unclassified(57)
Global87_3904	0.87	0.0003	0.001	2.7492	0.974	0.142	90,7±3,4	1588	Bacteria(100)	Bacteria_unclassified(100)	Bacteria_unclassified(100)	Bacteria_unclassified(100)	Bacteria_unclassified(100)	Bacteria_unclassified(100)
Global87_3709	0.87	0.0001	0.0002	2.7275	0.95	0.141	92,1±3,5	818	Bacteria(100)	Firmicutes(51)	Firmicutes_unclassified(51)	Firmicutes_unclassified(51)	Firmicutes_unclassified(51)	Firmicutes_unclassified(51)
Global87_3619	0.87	0.0007	0.001	1.4746	0.983	0.034	89,4±3,4	92	Bacteria(99)	Bacteria_unclassified(84)	Bacteria_unclassified(84)	Bacteria_unclassified(84)	Bacteria_unclassified(84)	Bacteria_unclassified(84)
Global87_2663	0.87	0.0005	0.0013	2.4801	0.979	0.118	90,6±3,2	2083	Bacteria(100)	Bacteria_unclassified(55)	Bacteria_unclassified(55)	Bacteria_unclassified(55)	Bacteria_unclassified(55)	Bacteria_unclassified(55)
Global87_1292	0.87	0.0004	0.0011	2.9899	0.974	0.162	91,7±3,1	1524	Bacteria(100)	Firmicutes(52)	Firmicutes_unclassified(52)	Firmicutes_unclassified(52)	Firmicutes_unclassified(52)	Firmicutes_unclassified(52)
Global86_912	0.86	0.0005	0.0004	0.8002	0.971	0.001	91,9±3,5	381	Bacteria(100)	Firmicutes(59)	Clostridia(52)	Clostridia_unclassified(52)	Clostridia_unclassified(52)	Clostridia_unclassified(52)
Global86_815	0.86	0.007	0.0094	1.3453	0.996	0.027	90,6±3,8	2843	Bacteria(100)	Bacteria_unclassified(57)	Bacteria_unclassified(57)	Bacteria_unclassified(57)	Bacteria_unclassified(57)	Bacteria_unclassified(57)
Global86_675	0.86	0.0002	0.0004	1.849	0.958	0.073	90,1±3,7	3665	Bacteria(100)	Bacteria_unclassified(77)	Bacteria_unclassified(77)	Bacteria_unclassified(77)	Bacteria_unclassified(77)	Bacteria_unclassified(77)
Global86_4751	0.86	0.0003	0.0004	1.151	0.966	0.014	90,8±3,6	1807	Bacteria(100)	Bacteria_unclassified(63)	Bacteria_unclassified(63)	Bacteria_unclassified(63)	Bacteria_unclassified(63)	Bacteria_unclassified(63)
Global86_3302	0.86	0.0002	0.0002	1.2616	0.951	0.021	91,0±3,7	1504	Bacteria(100)	Firmicutes(65)	Clostridia(61)	Clostridiales(59)	Clostridiales_unclassified(59)	Clostridiales_unclassified(59)
Global86_2499	0.86	0.0007	0.0007	0.9445	0.977	0.005	91,5±3,9	1623	Bacteria(100)	Firmicutes(52)	Firmicutes_unclassified(52)	Firmicutes_unclassified(52)	Firmicutes_unclassified(52)	Firmicutes_unclassified(52)
Global86_229	0.86	0.0001	0.0002	1.7077	0.943	0.058	91,0±3,9	1039	Bacteria(100)	Bacteria_unclassified(54)	Bacteria_unclassified(54)	Bacteria_unclassified(54)	Bacteria_unclassified(54)	Bacteria_unclassified(54)
Global86_1380	0.86	0.0005	0.0022	4.442	0.971	0.258	88,1±3,9	2877	Bacteria(99)	Bacteria_unclassified(70)	Bacteria_unclassified(70)	Bacteria_unclassified(70)	Bacteria_unclassified(70)	Bacteria_unclassified(70)
Global86_1254	0.86	0.0045	0.0071	1.5907	0.994	0.047	93,3±3,4	1158	Bacteria(99)	Bacteria_unclassified(67)	Bacteria_unclassified(67)	Bacteria_unclassified(67)	Bacteria_unclassified(67)	Bacteria_unclassified(67)
Global86_1169	0.86	0.0002	0.0002	1.1314	0.953	0.013	90,9±3,1	1522	Bacteria(100)	Bacteria_unclassified(62)	Bacteria_unclassified(62)	Bacteria_unclassified(62)	Bacteria_unclassified(62)	Bacteria_unclassified(62)
Global86_1167	0.86	0.0016	0.0063	3.8753	0.986	0.224	90,6±3,4	2194	Bacteria(100)	Bacteria_unclassified(68)	Bacteria_unclassified(68)	Bacteria_unclassified(68)	Bacteria_unclassified(68)	Bacteria_unclassified(68)
Global86_1011	0.86	0.0121	0.0135	1.1179	0.998	0.012	92,7±3,4	9032	Bacteria(96)	Bacteroidetes(63)	Bacteroidetes_unclassified(63)	Bacteroidetes_unclassified(63)	Bacteroidetes_unclassified(63)	Bacteroidetes_unclassified(63)
Global85_96	0.85	0.0021	0.0041	1.961	0.984	0.081	91,0±4,3	3925	Bacteria(100)	Bacteria_unclassified(72)	Bacteria_unclassified(72)	Bacteria_unclassified(72)	Bacteria_unclassified(72)	Bacteria_unclassified(72)
Global85_680	0.85	0.0019	0.0029	1.5475	0.983	0.045	89,2±3,4	2801	Bacteria(100)	Bacteria_unclassified(64)	Bacteria_unclassified(64)	Bacteria_unclassified(64)	Bacteria_unclassified(64)	Bacteria_unclassified(64)
Global85_576	0.85	0.0002	0.0005	2.723	0.944	0.141	89,8±3,8	3000	Bacteria(99)	Bacteria_unclassified(64)	Bacteria_unclassified(64)	Bacteria_unclassified(64)	Bacteria_unclassified(64)	Bacteria_unclassified(64)
Global85_3	0.85	0.0001	0.0003	2.3231	0.935	0.11	89,3±4,1	2067	Bacteria(100)	Bacteria_unclassified(81)	Bacteria_unclassified(81)	Bacteria_unclassified(81)	Bacteria_unclassified(81)	Bacteria_unclassified(81)
Global85_247	0.85	0.014	0.0185	1.3218	0.998	0.028	92,9±4,1	2786	Bacteria(100)	Bacteroidetes(60)	Bacteroidetes_unclassified(60)	Bacteroidetes_unclassified(60)	Bacteroidetes_unclassified(60)	Bacteroidetes_unclassified(60)
Global85_2204	0.85	0.0038	0.0064	1.6596	0.991	0.055	90,5±3,8	478	Bacteria(100)	Bacteria_unclassified(67)	Bacteria_unclassified(67)	Bacteria_unclassified(67)	Bacteria_unclassified(67)	Bacteria_unclassified(67)
Global85_1764	0.85	0.0005	0.0011	2.3691	0.963	0.113	91,6±3,3	3781	Bacteria(100)	Bacteria_unclassified(51)	Bacteria_unclassified(51)	Bacteria_unclassified(51)	Bacteria_unclassified(51)	Bacteria_unclassified(51)
Global85_1525	0.85	0.0006	0.0062	10.4467	0.967	0.448	90,2±3,2	1855	Bacteria(100)	Bacteria_unclassified(63)	Bacteria_unclassified(63)	Bacteria_unclassified(63)	Bacteria_unclassified(63)	Bacteria_unclassified(63)
Global85_1407	0.85	0.0003	0.0006	2.2936	0.952	0.108	89,9±4,1	2850	Bacteria(100)	Bacteria_unclassified(69)	Bacteria_unclassified(69)	Bacteria_unclassified(69)	Bacteria_unclassified(69)	Bacteria_unclassified(69)
Global85_1382	0.85	0.0001	0.0002	1.5996	0.931	0.049	93,5±2,9	1089	Bacteria(100)	Firmicutes(72)	Clostridia(67)	Clostridiales(66)	Lachnospiraceae(60)	Lachnospiraceae_unclassified(60)
Global85_1351	0.85	0.001	0.0022	2.1479	0.976	0.097	90,8±3,2	1713	Bacteria(100)	Bacteria_unclassified(57)	Bacteria_unclassified(57)	Bacteria_unclassified(57)	Bacteria_unclassified(57)	Bacteria_unclassified(57)
Global85_1306	0.85	0.0001	0.0001	1.2973	0.917	0.026	91,5±2,9	1317	Bacteria(100)	Firmicutes(68)	Clostridia(64)	Clostridiales(63)	Clostridiales_unclassified(63)	Clostridiales_unclassified(63)
Global85_1282	0.85	0.0006	0.0011	1.9236	0.968	0.079	88,5±3,7	2041	Bacteria(100)	Bacteria_unclassified(70)	Bacteria_unclassified(70)	Bacteria_unclassified(70)	Bacteria_unclassified(70)	Bacteria_unclassified(70)
Global85_1020	0.85	0.0016	0.0025	1.5245	0.982	0.043	90,4±2,9	2851	Bacteria(99)	Bacteria_unclassified(60)	Bacteria_unclassified(60)	Bacteria_unclassified(60)	Bacteria_unclassified(60)	Bacteria_unclassified(60)
Global84_676	0.84	0.0003	0.0004	1.2903	0.943	0.027	89,6±3,8	3415	Bacteria(99)	Bacteria_unclassified(59)	Bacteria_unclassified(59)	Bacteria_unclassified(59)	Bacteria_unclassified(59)	Bacteria_unclassified(59)
Global84_663	0.84	0.0075	0.0104	1.3769	0.993	0.033	90,7±4,5	3246	Bacteria(100)	Bacteria_unclassified(82)	Bacteria_unclassified(82)	Bacteria_unclassified(82)	Bacteria_unclassified(82)	Bacteria_unclassified(82)
Global84_462	0.84	0.0003	0.001	3.22	0.944	0.174	90,0±4,8	2946	Bacteria(100)	Bacteria_unclassified(84)	Bacteria_unclassified(84)	Bacteria_unclassified(84)	Bacteria_unclassified(84)	Bacteria_unclassified(84)
Global84_3438	0.84	0.0638	0.0929	1.455	0.999	0.038	92,4±3,5	12965	Bacteria(96)	Bacteroidetes(70)	Bacteroidia(56)	Bacteroidales(56)	Bacteroidales_unclassified(56)	Bacteroidales_unclassified(56)
Global84_283	0.84	0.0008	0.0015	1.9154	0.965	0.079	88,6±4,3	3851	Bacteria(100)	Bacteria_unclassified(86)	Bacteria_unclassified(86)	Bacteria_unclassified(86)	Bacteria_unclassified(86)	Bacteria_unclassified(86)
Global84_273	0.84	0.0002	0.0007	3.2774	0.933	0.179	88,4±3,5	787	Bacteria(100)	Bacteria_unclassified(82)	Bacteria_unclassified(82)	Bacteria_unclassified(82)	Bacteria_unclassified(82)	Bacteria_unclassified(82)
Global84_19	0.84	0.0008	0.0024	2.837	0.966	0.146	90,2±4,4	3023	Bacteria(100)	Bacteria_unclassified(76)	Bacteria_unclassified(76)	Bacteria_unclassified(76)	Bacteria_unclassified(76)	Bacteria_unclassified(76)
Global84_1885	0.84	0.0001	0.0001	1.2533	0.908	0.024	92,6±3,9	1515	Bacteria(100)	Bacteria_unclassified(100)	Bacteria_unclassified(100)	Bacteria_unclassified(100)	Bacteria_unclassified(100)	Bacteria_unclassified(100)
Global84_1685	0.84	0.0026	0.003	1.1429	0.984	0.015	90,6±3,7	1768	Bacteria(100)	Bacteria_unclassified(72)	Bacteria_unclassified(72)	Bacteria_unclassified(72)	Bacteria_unclassified(72)	Bacteria_unclassified(72)
Global84_153	0.84	0.0006	0.0008	1.4407	0.958	0.037	91,3±3,0	1038	Bacteria(100)	Bacteria_unclassified(69)	Bacteria_unclassified(69)	Bacteria_unclassified(69)	Bacteria_unclassified(69)	Bacteria_unclassified(69)
Global84_15	0.84	0.0005	0.0014	2.6827	0.955	0.135	90,6±4,2	1996	Bacteria(100)	Bacteria_unclassified(69)	Bacteria_unclassified(69)	Bacteria_unclassified(69)	Bacteria_unclassified(69)	Bacteria_unclassified(69)
Global84_1195	0.84	0.0001	0.0001	1.0384	0.902	0.011	89,7±3,5	1886	Bacteria(100)	Bacteria_unclassified(71)	Bacteria_unclassified(71)	Bacteria_unclassified(71)	Bacteria_unclassified(71)	Bacteria_unclassified(71)
Global84_1029	0.84	0.0012	0.0069	5.7934	0.973	0.303	90,0±3,8	2991	Bacteria(100)	Bacteria_unclassified(78)	Bacteria_unclassified(78)	Bacteria_unclassified(78)	Bacteria_unclassified(78)	Bacteria_unclassified(78)
Global83_661	0.83	0.0001	0.0001	1.2814	0.901	0.029	90,1±4,0	2400	Bacteria(97)	Bacteria_unclassified(65)	Bacteria_unclassified(65)	Bacteria_unclassified(65)	Bacteria_unclassified(65)	Bacteria_unclassified(65)
Global83_330	0.83	0.0007	0.0012	1.7752	0.956	0.072	90,3±4,9	2131	Bacteria(100)	Bacteria_unclassified(77)	Bacteria_unclassified(77)	Bacteria_unclassified(77)	Bacteria_unclassified(77)	Bacteria_unclassified(77)
Global83_2300	0.83	0.0003	0.0007	2.1309	0.934	0.094	89,3±4,1	3564	Bacteria(100)	Bacteria_unclassified(57)	Bacteria_unclassified(57)	Bacteria_unclassified(57)	Bacteria_unclassified(57)	Bacteria_unclassified(57)
Global83_2169	0.83	0.0034	0.0157	4.5521	0.983	0.249	90,0±4,4	3160	Bacteria(99)	Bacteria_unclassified(54)	Bacteria_unclassified(54)	Bacteria_unclassified(54)	Bacteria_unclassified(54)	Bacteria_unclassified(54)
Global83_1890	0.83	0.0004	0.0014	3.6517	0.939	0.203	89,8±3,8	1765	Bacteria(98)	Bacteria_unclassified(56)	Bacteria_unclassified(56)	Bacteria_unclassified(56)	Bacteria_unclassified(56)	Bacteria_unclassified(56)
Global83_1777	0.83	0.0034	0.0054	1.6148	0.982	0.057	89,0±3,2	5750	Bacteria(99)	Bacteria_unclassified(69)	Bacteria_unclassified(69)	Bacteria_unclassified(69)	Bacteria_unclassified(69)	Bacteria_unclassified(69)
Global83_1141	0.83	0.0007	0.0024	3.4553	0.956	0.19	89,7±4,3	3155	Bacteria(100)	Bacteria_unclassified(81)	Bacteria_unclassified(81)	Bacteria_unclassified(81)	Bacteria_unclassified(81)	Bacteria_unclassified(81)
Global83_1123	0.83	0.0002	0.0003	1.5177	0.92	0.047	91,0±4,2	3194	Bacteria(100)	Bacteria_unclassified(57)	Bacteria_unclassified(57)	Bacteria_unclassified(57)	Bacteria_unclassified(57)	Bacteria_unclassified(57)
Global83_1115	0.83	0.0006	0.0008	1.2843	0.952	0.03	89,0±4,1	1510	Bacteria(100)	Bacteria_unclassified(66)	Bacteria_unclassified(66)	Bacteria_unclassified(66)	Bacteria_unclassified(66)	Bacteria_unclassified(66)
Global82_981	0.82	0.0063	0.0113	1.783	0.986	0.072	91,6±4,8	3209	Bacteria(100)	Bacteria_unclassified(65)	Bacteria_unclassified(65)	Bacteria_unclassified(65)	Bacteria_unclassified(65)	Bacteria_unclassified(65)
Global82_615	0.82	0.0031	0.0032	1.0294	0.977	0.013	91,7±4,1	10997	Bacteria(99)	Bacteria_unclassified(99)	Bacteria_unclassified(99)	Bacteria_unclassified(99)	Bacteria_unclassified(99)	Bacteria_unclassified(99)
Global82_204	0.82	0.0065	0.0152	2.3489	0.986	0.1	89,3±4,2	951	Bacteria(99)	Bacteria_unclassified(99)	Bacteria_unclassified(99)	Bacteria_unclassified(99)	Bacteria_unclassified(99)	Bacteria_unclassified(99)
Global82_1316	0.82	0.0003	0.0004	1.1338	0.928	0.017	89,0±4,0	1347	Bacteria(100)	Bacteria_unclassified(73)	Bacteria_unclassified(73)	Bacteria_unclassified(73)	Bacteria_unclassified(73)	Bacteria_unclassified(73)
Global82_130	0.82	0.0032	0.003	0.9542	0.978	0.011	87,4±5,7	3273	Bacteria(100)	Bacteria_unclassified(72)	Bacteria_unclassified(72)	Bacteria_unclassified(72)	Bacteria_unclassified(72)	Bacteria_unclassified(72)
Global81_926	0.81	0.0007	0.002	3.0366	0.939	0.138	89,5±4,0	3899	Bacteria(99)	Bacteria_unclassified(77)	Bacteria_unclassified(77)	Bacteria_unclassified(77)	Bacteria_unclassified(77)	Bacteria_unclassified(77)
Global81_890	0.81	0.0006	0.0007	1.1157	0.936	0.016	89,8±4,7	3868	Bacteria(100)	Bacteria_unclassified(80)	Bacteria_unclassified(80)	Bacteria_unclassified(80)	Bacteria_unclassified(80)	Bacteria_unclassified(80)
Global81_820	0.81	0.0004	0.0017	4.6539	0.924	0.223	88,5±3,5	2485	Bacteria(100)	Bacteria_unclassified(90)	Bacteria_unclassified(90)	Bacteria_unclassified(90)	Bacteria_unclassified(90)	Bacteria_unclassified(90)
Global81_506	0.81	0.0019	0.0036	1.859	0.962	0.069	90,1±3,8	1486	Bacteria(100)	Bacteria_unclassified(81)	Bacteria_unclassified(81)	Bacteria_unclassified(81)	Bacteria_unclassified(81)	Bacteria_unclassified(81)
Global81_352	0.81	0.0004	0.0013	3.3558	0.926	0.164	90,3±4,3	3644	Bacteria(96)	Bacteria_unclassified(72)	Bacteria_unclassified(72)	Bacteria_unclassified(72)	Bacteria_unclassified(72)	Bacteria_unclassified(72)
Global81_332	0.81	0.002	0.005	2.4316	0.964	0.101	91,6±4,1	2291	Bacteria(100)	Bacteria_unclassified(54)	Bacteria_unclassified(54)	Bacteria_unclassified(54)	Bacteria_unclassified(54)	Bacteria_unclassified(54)
Global81_245	0.81	0.0009	0.0008	0.8685	0.945	0.007	90,3±4,4	4611	Bacteria(99)	Bacteria_unclassified(72)	Bacteria_unclassified(72)	Bacteria_unclassified(72)	Bacteria_unclassified(72)	Bacteria_unclassified(72)
Global81_1657	0.81	0.0015	0.0053	3.4704	0.958	0.175	91,0±4,5	3090	Bacteria(100)	Bacteria_unclassified(66)	Bacteria_unclassified(66)	Bacteria_unclassified(66)	Bacteria_unclassified(66)	Bacteria_unclassified(66)
Global81_1541	0.81	0.0004	0.0004	1.1118	0.926	0.016	92,2±4,0	13433	Bacteria(100)	Bacteria_unclassified(73)	Bacteria_unclassified(73)	Bacteria_unclassified(73)	Bacteria_unclassified(73)	Bacteria_unclassified(73)
Global81_1369	0.81	0.0084	0.0178	2.1096	0.988	0.081	89,5±4,4	3902	Bacteria(100)	Bacteria_unclassified(81)	Bacteria_unclassified(81)	Bacteria_unclassified(81)	Bacteria_unclassified(81)	Bacteria_unclassified(81)
Global81_1298	0.81	0.0039	0.0091	2.3397	0.976	0.095	93,3±4,7	3244	Bacteria(99)	Bacteria_unclassified(52)	Bacteria_unclassified(52)	Bacteria_unclassified(52)	Bacteria_unclassified(52)	Bacteria_unclassified(52)
Global80_428	0.8	0.0003	0.0008	2.535	0.918	0.103	91,0±5,2	3989	Bacteria(99)	Bacteria_unclassified(58)	Bacteria_unclassified(58)	Bacteria_unclassified(58)	Bacteria_unclassified(58)	Bacteria_unclassified(58)
Global80_172	0.8	0.0008	0.0032	3.8704	0.94	0.189	89,1±4,3	3264	Bacteria(100)	Bacteria_unclassified(71)	Bacteria_unclassified(71)	Bacteria_unclassified(71)	Bacteria_unclassified(71)	Bacteria_unclassified(71)
Global80_1281	0.8	0.0024	0.0039	1.6453	0.966	0.058	89,7±3,6	6760	Bacteria(99)	Bacteria_unclassified(66)	Bacteria_unclassified(66)	Bacteria_unclassified(66)	Bacteria_unclassified(66)	Bacteria_unclassified(66)
Global80_120	0.8	0.0003	0.001	3.4178	0.915	0.161	90,1±3,9	2109	Bacteria(100)	Bacteria_unclassified(77)	Bacteria_unclassified(77)	Bacteria_unclassified(77)	Bacteria_unclassified(77)	Bacteria_unclassified(77)
Global80_109	0.8	0.0002	0.0003	1.2721	0.908	0.028	90,3±3,8	7882	Bacteria(99)	Bacteria_unclassified(69)	Bacteria_unclassified(69)	Bacteria_unclassified(69)	Bacteria_unclassified(69)	Bacteria_unclassified(69)
Global80_1024	0.8	0.0037	0.0154	4.1862	0.973	0.2	90,6±4,2	15240	Bacteria(100)	Bacteria_unclassified(70)	Bacteria_unclassified(70)	Bacteria_unclassified(70)	Bacteria_unclassified(70)	Bacteria_unclassified(70)
Global79_317	0.79	0.0003	0.0014	4.0594	0.919	0.189	89,4±4,3	1358	Bacteria(98)	Bacteria_unclassified(53)	Bacteria_unclassified(53)	Bacteria_unclassified(53)	Bacteria_unclassified(53)	Bacteria_unclassified(53)
Global78_744	0.78	0.0012	0.0031	2.5383	0.948	0.098	89,1±4,3	2460	Bacteria(99)	Bacteria_unclassified(79)	Bacteria_unclassified(79)	Bacteria_unclassified(79)	Bacteria_unclassified(79)	Bacteria_unclassified(79)
Global78_387	0.78	0.0009	0.0018	1.9416	0.938	0.065	91,3±4,5	2480	Bacteria(100)	Bacteria_unclassified(73)	Bacteria_unclassified(73)	Bacteria_unclassified(73)	Bacteria_unclassified(73)	Bacteria_unclassified(73)
Global78_343	0.78	0.0063	0.0106	1.6995	0.973	0.053	90,3±4,9	3891	Bacteria(100)	Bacteria_unclassified(78)	Bacteria_unclassified(78)	Bacteria_unclassified(78)	Bacteria_unclassified(78)	Bacteria_unclassified(78)
Global76_473	0.76	0.002	0.0025	1.2584	0.956	0.031	91,3±4,6	3881	Bacteria(100)	Bacteria_unclassified(61)	Bacteria_unclassified(61)	Bacteria_unclassified(61)	Bacteria_unclassified(61)	Bacteria_unclassified(61)
Global75_75	0.75	0.0007	0.002	3.0447	0.942	0.111	91,0±4,7	2691	Bacteria(98)	Bacteroidetes(55)	Bacteroidetes_unclassified(55)	Bacteroidetes_unclassified(55)	Bacteroidetes_unclassified(55)	Bacteroidetes_unclassified(55)

## Sheet: Core-TwinsUK
Core Group	Core Group name
Clustering Distance	Clustering threhold in which it was detected as detected in all samples.
Mean	Averaged relative frequency across the dataset
Standard deviation	Standard deviation across the dataset
CV	Coefficient of variation
ECDF-Ave	Position of its "mean" value on the empirical cumulative distribution function derived from mean values of all OTUs obtained at the same clustering threshold
ECDF-CV	Position of its "CV" value on the empirical cumulative distribution function derived from CV values of all OTUs obtained at the same clustering threshold
IDs to closest genomes	Average of the identity of each representative sequence from its 0.97 clusters to its closest sequenced genome
#Clusters at 0.97	Number of OTUs produced when clustering its memeber sequences at 0.97 similarity
Consensus taxonomy	Numbers represent the percentage of the representative sequences from its 0,97 clusters assigned each taxonomy level
Core Group	Clustering Thresold	Mean	Standard deviation	CV	ECDF-Ave	ECDF-CV	IDs to closest genomes	#Clusters at 0.97	Consensus taxonomy (numbers represent the percentage of the representative sequences from its 0,97 clusters assigned each taxonomy level)
TwinsUK94_1	0.94	0.0834469	0.0773999	0.927535	0.999889	0.000111309	96,2±1,0	1415	Bacteria(100)	Bacteroidetes(100)	Bacteroidia(99)	Bacteroidales(99)	Bacteroidaceae(87)	Bacteroides(87)
TwinsUK92_55	0.92	0.00484256	0.00710887	1.468	0.985836	0.01322	95,4±1,3	415	Bacteria(100)	Firmicutes(100)	Clostridia(100)	Clostridiales(100)	Lachnospiraceae(99)	Lachnospiraceae_unclassified(89)
TwinsUK91_237	0.91	0.0159955	0.0155512	0.97222	0.998174	0.0114103	94,9±1,7	692	Bacteria(100)	Firmicutes(100)	Clostridia(99)	Clostridiales(99)	Lachnospiraceae(92)	Lachnospiraceae_unclassified(85)
TwinsUK91_107	0.91	0.0324444	0.0440255	1.35695	0.992697	0.000912825	95,8±1,2	934	Bacteria(100)	Firmicutes(99)	Clostridia(99)	Clostridiales(99)	Lachnospiraceae(96)	Lachnospiraceae_unclassified(93)
TwinsUK90_94	0.9	0.0171999	0.0192095	1.11684	0.98924	0.0071736	94,6±1,6	1253	Bacteria(100)	Firmicutes(100)	Clostridia(100)	Clostridiales(100)	Lachnospiraceae(94)	Lachnospiraceae_unclassified(84)
TwinsUK90_61	0.9	0.017801	0.0206631	1.16078	0.990674	0.010043	95,0±1,6	706	Bacteria(100)	Firmicutes(100)	Clostridia(99)	Clostridiales(99)	Lachnospiraceae(84)	Lachnospiraceae_unclassified(66)
TwinsUK89_1	0.89	0.00786278	0.00666346	0.847469	0.967805	0.00097561	92,2±2,5	1307	Bacteria(100)	Firmicutes(99)	Clostridia(99)	Clostridiales(99)	Ruminococcaceae(65)	Ruminococcaceae_unclassified(65)
TwinsUK88_154	0.88	0.0173351	0.0253663	1.46329	0.97609	0.0520394	94,6±2,1	995	Bacteria(100)	Firmicutes(100)	Clostridia(99)	Clostridiales(99)	Lachnospiraceae(79)	Lachnospiraceae_unclassified(68)
TwinsUK87_22	0.87	0.00962284	0.0087011	0.904214	0.947748	0.00720721	94,4±1,7	836	Bacteria(100)	Firmicutes(100)	Clostridia(99)	Clostridiales(99)	Lachnospiraceae(93)	Lachnospiraceae_unclassified(86)
TwinsUK87_15	0.87	0.0115281	0.0122424	1.06196	0.936937	0.036036	94,8±1,8	868	Bacteria(100)	Firmicutes(99)	Clostridia(99)	Clostridiales(99)	Lachnospiraceae(91)	Lachnospiraceae_unclassified(81)
TwinsUK87_133	0.87	0.00608367	0.00763582	1.25513	0.958559	0.0234234	94,1±1,6	752	Bacteria(100)	Firmicutes(100)	Clostridia(100)	Clostridiales(100)	Lachnospiraceae(94)	Lachnospiraceae_unclassified(82)
TwinsUK85_44	0.85	0.0223666	0.0298862	1.3362	0.94012	0.0449102	91,7±3,5	1655	Bacteria(100)	Firmicutes(91)	Clostridia(90)	Clostridiales(89)	Clostridiales_unclassified(89)	Clostridiales_unclassified(89)
TwinsUK85_19	0.85	0.0131819	0.0176169	1.33644	0.964072	0.0449102	93,6±3,0	272	Bacteria(100)	Firmicutes(100)	Clostridia(99)	Clostridiales(99)	Family_XIII(63)	Family_XIII_unclassified(63)
TwinsUK80_20	0.8	0.0293026	0.0343675	1.17285	0.941176	0.0367647	95,6±2,8	331	Bacteria(100)	Firmicutes(99)	Negativicutes(56)	Selenomonadales(56)	Selenomonadales_unclassified(56)	Selenomonadales_unclassified(56)

## Sheet: Core-LifeLines
Core Group	Core Group name
Clustering Distance	Clustering threhold in which it was detected as detected in all samples.
Mean	Averaged relative frequency across the dataset
Standard deviation	Standard deviation across the dataset
CV	Coefficient of variation
ECDF-Ave	Position of its "mean" value on the empirical cumulative distribution function derived from mean values of all OTUs obtained at the same clustering threshold
ECDF-CV	Position of its "CV" value on the empirical cumulative distribution function derived from CV values of all OTUs obtained at the same clustering threshold
IDs to closest genomes	Average of the identity of each representative sequence from its 0.97 clusters to its closest sequenced genome
#Clusters at 0.97	Number of OTUs produced when clustering its memeber sequences at 0.97 similarity
Consensus taxonomy	Numbers represent the percentage of the representative sequences from its 0,97 clusters assigned each taxonomy level
Core Group	Clustering Thresold	Mean	Standard deviation	CV	ECDF-Ave	ECDF-CV	IDs to closest genomes	#Clusters at 0.97	Consensus taxonomy (numbers represent the percentage of the representative sequences from its 0,97 clusters assigned each taxonomy level)
LifeLines89_1	0.89	0.0489	0.0376	0.7682	1	0	93,9±2,5	53882	Bacteria(100)	Firmicutes(96)	Clostridia(92)	Clostridiales(92)	Lachnospiraceae(80)	Lachnospiraceae_unclassified(75)
LifeLines83_0	0.83	0.089	0.0762	0.8559	1	0	78,2±3,0	131361	Bacteria(100)	Actinobacteria(91)	Actinobacteria(90)	Bifidobacteriales(85)	Bifidobacteriaceae(85)	Bifidobacteriaceae_unclassified(79)
LifeLines78_274	0.78	0.0191	0.0142	0.7436	0.999	0	93,4±3,7	13994	Bacteria(100)	Firmicutes(92)	Clostridia(91)	Clostridiales(90)	Lachnospiraceae(83)	Lachnospiraceae_unclassified(65)
LifeLines75_63	0.75	0.067	0.0379	0.5656	1	0.001	90,6±4,2	53316	Bacteria(99)	Firmicutes(83)	Clostridia(80)	Clostridiales(78)	Ruminococcaceae(74)	Ruminococcaceae_unclassified(63)

## Sheet: OTUs in datasets
#Number of OTUs in datasets
Clustering similarity thresohld	TwinsUK	Global	LifeLines
0.75	85	908	2936
0.76	93	982	3845
0.77	77	1092	5060
0.78	105	1206	6754
0.79	116	1381	8919
0.8	136	1579	11938
0.81	150	1846	15917
0.82	185	2215	22127
0.83	218	2763	28610
0.84	264	3547	39801
0.85	334	4724	54313
0.86	417	6381	71465
0.87	555	8896	98008
0.88	711	12525	123332
0.89	1025	17797	168670
0.9	1394	25312	211221
0.91	2191	39176	284841
0.92	3177	61933	359127
0.93	5712	101340	474062
0.94	8984	168765	599950
0.95	16545	282880	801359
0.96	25274	471016	1015773
0.97	44969	860857	1333216

## Sheet: Sparsity in datasets
#Table density (fraction of non-zero values)
Clustering similarity thresohld	TwinsUK	Global	LifeLines
0.75	0.126	0.107	0.063
0.76	0.13	0.111	0.052
0.77	0.144	0.121	0.046
0.78	0.147	0.126	0.041
0.79	0.151	0.139	0.036
0.8	0.179	0.144	0.03
0.81	0.187	0.149	0.025
0.82	0.208	0.158	0.021
0.83	0.219	0.162	0.018
0.84	0.227	0.162	0.015
0.85	0.219	0.154	0.012
0.86	0.214	0.144	0.011
0.87	0.21	0.131	0.009
0.88	0.191	0.114	0.008
0.89	0.165	0.099	0.006
0.9	0.137	0.082	0.005
0.91	0.107	0.065	0.004
0.92	0.085	0.051	0.004
0.93	0.054	0.038	0.003
0.94	0.038	0.027	0.003
0.95	0.022	0.019	0.002
0.96	0.015	0.013	0.002
0.97	0.01	0.009	0.002

## Sheet: Predicted metagenome comaprison
Core Group	Core Group name
Clustering Distance	Clustering threhold in which it was observed as detected in all samples.
Fold Change	CoreOTU%/Global%
KEGG2	KEGG Level 2 Category
KEGG3	KEGG Level 3 Category
Global%	% of the KEGG3 category for the Global predicted metagenome
CoreOTU%	% of the KEGG3 category for the core group predicted metagenome
CoreOTU	Clustering Distance	Fold Change	KEGG2	KEGG3	Global%	CoreOTU%
Global97_121	0.97	3.67213	Metabolism of Other Amino Acids	D-Arginine and D-ornithine metabolism	2.25263e-05	8.27197e-05
Global97_14	0.97	4.47138	Biosynthesis of Other Secondary Metabolites	Flavone and flavonol biosynthesis	7.31565e-05	0.00032711
Global97_16	0.97	5.00115	Xenobiotics Biodegradation and Metabolism	Styrene degradation	0.000188018	0.000940307
Global97_16	0.97	4.7239	Metabolism of Terpenoids and Polyketides	Biosynthesis of siderophore group nonribosomal peptides	0.000200034	0.000944943
Global97_2	0.97	4.25586	Xenobiotics Biodegradation and Metabolism	Metabolism of xenobiotics by cytochrome P450	0.00027222	0.00115853
Global97_2	0.97	4.1781	Xenobiotics Biodegradation and Metabolism	Drug metabolism - cytochrome P450	0.000277286	0.00115853
Global97_2	0.97	4.16718	Xenobiotics Biodegradation and Metabolism	Chlorocyclohexane and chlorobenzene degradation	0.000137463	0.000572833
Global97_2	0.97	4.15804	Metabolism of Cofactors and Vitamins	Retinol metabolism	0.000278624	0.00115853
Global97_221	0.97	13.8778	Lipid Metabolism	Ether lipid metabolism	1.69893e-05	0.000235774
Global97_221	0.97	11.0028	Metabolism of Other Amino Acids	D-Arginine and D-ornithine metabolism	2.25263e-05	0.000247852
Global97_221	0.97	4.31524	Xenobiotics Biodegradation and Metabolism	Styrene degradation	0.000188018	0.000811344
Global97_221	0.97	3.52144	Metabolism	Nucleotide metabolism	0.000452618	0.00159387
Global97_3	0.97	3.75184	Xenobiotics Biodegradation and Metabolism	Atrazine degradation	0.000208924	0.000783852
Global97_53	0.97	3.24096	Xenobiotics Biodegradation and Metabolism	Atrazine degradation	0.000208924	0.000677116
Global97_6	0.97	3.24468	Lipid Metabolism	Synthesis and degradation of ketone bodies	0.000249591	0.000809842
Global97_60	0.97	24.1282	Lipid Metabolism	Ether lipid metabolism	1.69893e-05	0.00040992
Global97_8	0.97	23.7912	Lipid Metabolism	Ether lipid metabolism	1.69893e-05	0.000404195
Global97_8	0.97	7.5974	Metabolism of Terpenoids and Polyketides	Carotenoid biosynthesis	5.32652e-05	0.000404677
Global97_8	0.97	6.26842	Biosynthesis of Other Secondary Metabolites	Flavonoid biosynthesis	6.44812e-05	0.000404195
Global97_8	0.97	4.2112	Biosynthesis of Other Secondary Metabolites	Penicillin and cephalosporin biosynthesis	0.000194526	0.000819186
Global97_87	0.97	3.10775	Lipid Metabolism	Ether lipid metabolism	1.69893e-05	5.27984e-05
Global95_28572	0.95	3.77414	Xenobiotics Biodegradation and Metabolism	Atrazine degradation	0.000208924	0.000788509
Global95_31855	0.95	3.74596	Xenobiotics Biodegradation and Metabolism	Atrazine degradation	0.000208924	0.000782622
Global95_9641	0.95	11.7475	Lipid Metabolism	Ether lipid metabolism	1.69893e-05	0.000199581
Global95_9641	0.95	11.1358	Metabolism of Other Amino Acids	D-Arginine and D-ornithine metabolism	2.25263e-05	0.000250848
Global95_9641	0.95	3.70332	Xenobiotics Biodegradation and Metabolism	Styrene degradation	0.000188018	0.000696292
Global93_49	0.93	4.88056	Metabolism of Other Amino Acids	D-Arginine and D-ornithine metabolism	2.25263e-05	0.000109941
Global93_49	0.93	3.66324	Lipid Metabolism	Ether lipid metabolism	1.69893e-05	6.22357e-05
Global91_0	0.91	9.04394	Glycan Biosynthesis and Metabolism	Glycosphingolipid biosynthesis - ganglio series	0.000306502	0.00277199
Global91_0	0.91	7.39053	Glycan Biosynthesis and Metabolism	Glycosaminoglycan degradation	0.000483679	0.00357464
Global91_0	0.91	6.92822	Lipid Metabolism	Steroid hormone biosynthesis	0.000115761	0.000802017
Global91_0	0.91	4.31449	Glycan Biosynthesis and Metabolism	Other glycan degradation	0.00274385	0.0118383
Global91_0	0.91	4.01122	Biosynthesis of Other Secondary Metabolites	Penicillin and cephalosporin biosynthesis	0.000194526	0.000780286
Global91_0	0.91	3.66419	Glycan Biosynthesis and Metabolism	Lipopolysaccharide biosynthesis	0.00140869	0.00516173
Global91_0	0.91	3.47641	Metabolism of Cofactors and Vitamins	Lipoic acid metabolism	0.000231295	0.000804077
Global91_0	0.91	3.36092	Glycan Biosynthesis and Metabolism	Lipopolysaccharide biosynthesis proteins	0.00235536	0.00791616
Global91_0	0.91	3.32322	Glycan Biosynthesis and Metabolism	Glycosphingolipid biosynthesis - globo series	0.00107404	0.00356926
Global91_0	0.91	3.07349	Lipid Metabolism	Sphingolipid metabolism	0.00231338	0.00711015
Global91_0	0.91	3.01216	Metabolism of Terpenoids and Polyketides	Geraniol degradation	0.000263459	0.000793579
Global91_1792	0.91	6.68216	Biosynthesis of Other Secondary Metabolites	Flavone and flavonol biosynthesis	7.31565e-05	0.000488844
Global91_1792	0.91	3.93958	Lipid Metabolism	Synthesis and degradation of ketone bodies	0.000249591	0.000983281
Global91_1792	0.91	3.59313	Xenobiotics Biodegradation and Metabolism	Metabolism of xenobiotics by cytochrome P450	0.00027222	0.000978121
Global91_1792	0.91	3.52748	Xenobiotics Biodegradation and Metabolism	Drug metabolism - cytochrome P450	0.000277286	0.000978121
Global91_1792	0.91	3.51008	Metabolism of Cofactors and Vitamins	Retinol metabolism	0.000278624	0.000977993
Global91_2120	0.91	13.1346	Metabolism of Other Amino Acids	D-Arginine and D-ornithine metabolism	2.25263e-05	0.000295873
Global91_2120	0.91	4.90783	Xenobiotics Biodegradation and Metabolism	Styrene degradation	0.000188018	0.000922761
Global91_2120	0.91	3.5697	Xenobiotics Biodegradation and Metabolism	Caprolactam degradation	0.000167093	0.000596472
Global91_5091	0.91	3.32271	Lipid Metabolism	Ether lipid metabolism	1.69893e-05	5.64503e-05
Global91_571	0.91	3.73495	Lipid Metabolism	Synthesis and degradation of ketone bodies	0.000249591	0.000932208
Global91_6910	0.91	24.9153	Lipid Metabolism	Ether lipid metabolism	1.69893e-05	0.000423293
Global91_6910	0.91	3.10991	Xenobiotics Biodegradation and Metabolism	Metabolism of xenobiotics by cytochrome P450	0.00027222	0.00084658
Global91_6910	0.91	3.05309	Xenobiotics Biodegradation and Metabolism	Drug metabolism - cytochrome P450	0.000277286	0.00084658
Global91_6910	0.91	3.03843	Metabolism of Cofactors and Vitamins	Retinol metabolism	0.000278624	0.00084658
Global91_7002	0.91	3.99731	Lipid Metabolism	Ether lipid metabolism	1.69893e-05	6.79114e-05
Global91_781	0.91	26.1643	Lipid Metabolism	Ether lipid metabolism	1.69893e-05	0.000444512
Global91_781	0.91	8.36087	Metabolism of Terpenoids and Polyketides	Carotenoid biosynthesis	5.32652e-05	0.000445344
Global91_781	0.91	6.89366	Biosynthesis of Other Secondary Metabolites	Flavonoid biosynthesis	6.44812e-05	0.000444512
Global91_781	0.91	4.57476	Biosynthesis of Other Secondary Metabolites	Penicillin and cephalosporin biosynthesis	0.000194526	0.000889909
Global91_781	0.91	3.23505	Xenobiotics Biodegradation and Metabolism	Chlorocyclohexane and chlorobenzene degradation	0.000137463	0.000444699
Global90_1011	0.9	13.0592	Lipid Metabolism	Ether lipid metabolism	1.69893e-05	0.000221865
Global90_1522	0.9	15.553	Lipid Metabolism	Ether lipid metabolism	1.69893e-05	0.000264234
Global90_18266	0.9	6.26708	Lipid Metabolism	Ether lipid metabolism	1.69893e-05	0.000106473
Global90_18266	0.9	5.87785	Metabolism of Other Amino Acids	D-Arginine and D-ornithine metabolism	2.25263e-05	0.000132406
Global90_2153	0.9	3.29579	Lipid Metabolism	Ether lipid metabolism	1.69893e-05	5.5993e-05
Global90_2279	0.9	5.59711	Lipid Metabolism	alpha-Linolenic acid metabolism	3.63323e-05	0.000203356
Global90_2437	0.9	4.00837	Carbohydrate Metabolism	Ascorbate and aldarate metabolism	0.00104618	0.00419348
Global90_2437	0.9	3.70745	Carbohydrate Metabolism	Inositol phosphate metabolism	0.000881311	0.00326742
Global90_2437	0.9	3.39559	Xenobiotics Biodegradation and Metabolism	Chlorocyclohexane and chlorobenzene degradation	0.000137463	0.000466768
Global90_2574	0.9	15.7252	Metabolism of Other Amino Acids	D-Arginine and D-ornithine metabolism	2.25263e-05	0.00035423
Global90_2574	0.9	3.81364	Xenobiotics Biodegradation and Metabolism	Styrene degradation	0.000188018	0.000717034
Global90_3701	0.9	7.28612	Lipid Metabolism	Ether lipid metabolism	1.69893e-05	0.000123786
Global90_3701	0.9	5.97986	Metabolism of Other Amino Acids	D-Arginine and D-ornithine metabolism	2.25263e-05	0.000134704
Global90_391	0.9	3.7679	Metabolism of Terpenoids and Polyketides	Carotenoid biosynthesis	5.32652e-05	0.000200698
Global90_391	0.9	3.32581	Lipid Metabolism	Ether lipid metabolism	1.69893e-05	5.6503e-05
Global90_391	0.9	3.24412	Biosynthesis of Other Secondary Metabolites	Flavonoid biosynthesis	6.44812e-05	0.000209185
Global90_4225	0.9	9.66951	Metabolism of Terpenoids and Polyketides	Carotenoid biosynthesis	5.32652e-05	0.000515049
Global90_4225	0.9	7.98762	Biosynthesis of Other Secondary Metabolites	Flavonoid biosynthesis	6.44812e-05	0.000515051
Global90_4225	0.9	3.79228	Xenobiotics Biodegradation and Metabolism	Metabolism of xenobiotics by cytochrome P450	0.00027222	0.00103233
Global90_4225	0.9	3.723	Xenobiotics Biodegradation and Metabolism	Drug metabolism - cytochrome P450	0.000277286	0.00103234
Global90_4225	0.9	3.70512	Metabolism of Cofactors and Vitamins	Retinol metabolism	0.000278624	0.00103233
Global90_6888	0.9	3.76436	Metabolism of Other Amino Acids	D-Arginine and D-ornithine metabolism	2.25263e-05	8.47973e-05
Global89_13492	0.89	3.28073	Biosynthesis of Other Secondary Metabolites	Flavone and flavonol biosynthesis	7.31565e-05	0.000240007
Global89_14129	0.89	3.56381	Metabolism of Other Amino Acids	D-Arginine and D-ornithine metabolism	2.25263e-05	8.02796e-05
Global89_1887	0.89	3.78106	Lipid Metabolism	Synthesis and degradation of ketone bodies	0.000249591	0.000943717
Global89_3305	0.89	7.76951	Biosynthesis of Other Secondary Metabolites	Flavonoid biosynthesis	6.44812e-05	0.000500987
Global89_3305	0.89	3.29034	Metabolism of Terpenoids and Polyketides	Biosynthesis of siderophore group nonribosomal peptides	0.000200034	0.000658181
Global89_4406	0.89	9.52393	Metabolism of Other Amino Acids	D-Arginine and D-ornithine metabolism	2.25263e-05	0.000214539
Global88_1105	0.88	4.34322	Biosynthesis of Other Secondary Metabolites	Flavonoid biosynthesis	6.44812e-05	0.000280056
Global88_1105	0.88	4.09763	Biosynthesis of Other Secondary Metabolites	Flavone and flavonol biosynthesis	7.31565e-05	0.000299768
Global88_1229	0.88	4.78944	Lipid Metabolism	Ether lipid metabolism	1.69893e-05	8.1369e-05
Global88_2768	0.88	10.7057	Metabolism of Other Amino Acids	D-Arginine and D-ornithine metabolism	2.25263e-05	0.000241161
Global88_2768	0.88	3.95698	Xenobiotics Biodegradation and Metabolism	Styrene degradation	0.000188018	0.000743985
Global88_2768	0.88	3.1938	Lipid Metabolism	Ether lipid metabolism	1.69893e-05	5.42602e-05
Global88_3073	0.88	3.45275	Metabolism of Other Amino Acids	D-Arginine and D-ornithine metabolism	2.25263e-05	7.77777e-05
Global88_3243	0.88	9.58695	Lipid Metabolism	Ether lipid metabolism	1.69893e-05	0.000162875
Global88_3243	0.88	7.72981	Metabolism of Other Amino Acids	D-Arginine and D-ornithine metabolism	2.25263e-05	0.000174124
Global88_3243	0.88	3.16512	Xenobiotics Biodegradation and Metabolism	Styrene degradation	0.000188018	0.0005951
Global88_3243	0.88	3.02178	Metabolism	Nucleotide metabolism	0.000452618	0.00136771
Global88_4449	0.88	5.96877	Lipid Metabolism	Ether lipid metabolism	1.69893e-05	0.000101405
Global88_4449	0.88	5.17151	Metabolism of Other Amino Acids	D-Arginine and D-ornithine metabolism	2.25263e-05	0.000116495
Global88_4888	0.88	3.14601	Lipid Metabolism	Synthesis and degradation of ketone bodies	0.000249591	0.000785214
Global88_493	0.88	11.1699	Metabolism of Other Amino Acids	D-Arginine and D-ornithine metabolism	2.25263e-05	0.000251617
Global88_493	0.88	4.03306	Xenobiotics Biodegradation and Metabolism	Styrene degradation	0.000188018	0.000758289
Global88_493	0.88	3.01121	Metabolism	Nucleotide metabolism	0.000452618	0.00136293
Global87_2663	0.87	8.34774	Lipid Metabolism	alpha-Linolenic acid metabolism	3.63323e-05	0.000303293
Global87_2663	0.87	3.95623	Lipid Metabolism	Synthesis and degradation of ketone bodies	0.000249591	0.000987437
Global87_2663	0.87	3.742	Xenobiotics Biodegradation and Metabolism	Ethylbenzene degradation	0.000358239	0.00134053
Global87_2663	0.87	3.72311	Metabolism of Terpenoids and Polyketides	Geraniol degradation	0.000263459	0.000980886
Global87_2663	0.87	3.11135	Metabolism of Terpenoids and Polyketides	Limonene and pinene degradation	0.000686427	0.00213571
Global87_2663	0.87	3.07409	Metabolism	Nucleotide metabolism	0.000452618	0.00139139
Global87_3612	0.87	28.1996	Metabolism of Other Amino Acids	D-Arginine and D-ornithine metabolism	2.25263e-05	0.000635234
Global87_3612	0.87	8.06679	Glycan Biosynthesis and Metabolism	Lipopolysaccharide biosynthesis	0.00140869	0.0113636
Global87_3612	0.87	5.63369	Glycan Biosynthesis and Metabolism	Lipopolysaccharide biosynthesis proteins	0.00235536	0.0132693
Global87_3612	0.87	3.80168	Xenobiotics Biodegradation and Metabolism	Caprolactam degradation	0.000167093	0.000635234
Global87_3612	0.87	3.63276	Glycan Biosynthesis and Metabolism	N-Glycan biosynthesis	0.000174863	0.000635234
Global87_3612	0.87	3.34692	Lipid Metabolism	Arachidonic acid metabolism	0.000189797	0.000635234
Global87_3612	0.87	3.0405	Xenobiotics Biodegradation and Metabolism	Atrazine degradation	0.000208924	0.000635234
Global87_3709	0.87	6.7713	Metabolism of Other Amino Acids	D-Arginine and D-ornithine metabolism	2.25263e-05	0.000152532
Global87_3709	0.87	6.36324	Lipid Metabolism	Ether lipid metabolism	1.69893e-05	0.000108107
Global87_3709	0.87	4.14183	Biosynthesis of Other Secondary Metabolites	Flavone and flavonol biosynthesis	7.31565e-05	0.000303002
Global87_3904	0.87	9.16129	Lipid Metabolism	Ether lipid metabolism	1.69893e-05	0.000155644
Global87_5162	0.87	6.58471	Biosynthesis of Other Secondary Metabolites	Flavonoid biosynthesis	6.44812e-05	0.00042459
Global87_5679	0.87	29.6067	Lipid Metabolism	Ether lipid metabolism	1.69893e-05	0.000502996
Global87_5679	0.87	6.91398	Biosynthesis of Other Secondary Metabolites	Flavone and flavonol biosynthesis	7.31565e-05	0.000505803
Global87_5679	0.87	5.2167	Biosynthesis of Other Secondary Metabolites	Penicillin and cephalosporin biosynthesis	0.000194526	0.00101478
Global87_5679	0.87	3.3955	Carbohydrate Metabolism	Ascorbate and aldarate metabolism	0.00104618	0.00355231
Global87_5679	0.87	3.04023	Xenobiotics Biodegradation and Metabolism	Caprolactam degradation	0.000167093	0.000508001
Global86_1011	0.86	40.6187	Biosynthesis of Other Secondary Metabolites	Stilbenoid, diarylheptanoid and gingerol biosynthesis	9.6914e-06	0.000393652
Global86_1011	0.86	7.29987	Glycan Biosynthesis and Metabolism	Glycosphingolipid biosynthesis - ganglio series	0.000306502	0.00223743
Global86_1011	0.86	6.10516	Biosynthesis of Other Secondary Metabolites	Flavonoid biosynthesis	6.44812e-05	0.000393668
Global86_1011	0.86	5.65923	Lipid Metabolism	Steroid hormone biosynthesis	0.000115761	0.000655118
Global86_1011	0.86	5.57007	Glycan Biosynthesis and Metabolism	Glycosaminoglycan degradation	0.000483679	0.00269412
Global86_1011	0.86	4.81191	Glycan Biosynthesis and Metabolism	Lipopolysaccharide biosynthesis	0.00140869	0.00677851
Global86_1011	0.86	4.43726	Metabolism of Cofactors and Vitamins	Lipoic acid metabolism	0.000231295	0.00102631
Global86_1011	0.86	3.5191	Glycan Biosynthesis and Metabolism	N-Glycan biosynthesis	0.000174863	0.00061536
Global86_1011	0.86	3.19343	Glycan Biosynthesis and Metabolism	Lipopolysaccharide biosynthesis proteins	0.00235536	0.00752166
Global86_1011	0.86	3.03249	Metabolism of Cofactors and Vitamins	Ubiquinone and other terpenoid-quinone biosynthesis	0.00123269	0.00373811
Global86_1167	0.86	6.33279	Lipid Metabolism	alpha-Linolenic acid metabolism	3.63323e-05	0.000230085
Global86_1167	0.86	3.23812	Metabolism of Terpenoids and Polyketides	Carotenoid biosynthesis	5.32652e-05	0.000172479
Global86_1167	0.86	3.04988	Lipid Metabolism	Synthesis and degradation of ketone bodies	0.000249591	0.000761222
Global86_1254	0.86	3.88792	Lipid Metabolism	Synthesis and degradation of ketone bodies	0.000249591	0.000970389
Global86_2499	0.86	3.86622	Xenobiotics Biodegradation and Metabolism	Styrene degradation	0.000188018	0.000726921
Global86_2499	0.86	3.39269	Lipid Metabolism	Synthesis and degradation of ketone bodies	0.000249591	0.000846783
Global86_4751	0.86	7.50288	Biosynthesis of Other Secondary Metabolites	Indole alkaloid biosynthesis	2.74175e-08	2.0571e-07
Global86_4751	0.86	7.17659	Biosynthesis of Other Secondary Metabolites	Betalain biosynthesis	2.86641e-08	2.0571e-07
Global86_4751	0.86	3.26944	Lipid Metabolism	alpha-Linolenic acid metabolism	3.63323e-05	0.000118786
Global86_675	0.86	7.7939	Biosynthesis of Other Secondary Metabolites	Stilbenoid, diarylheptanoid and gingerol biosynthesis	9.6914e-06	7.55337e-05
Global86_675	0.86	6.02898	Metabolism of Terpenoids and Polyketides	Carotenoid biosynthesis	5.32652e-05	0.000321135
Global86_675	0.86	4.06654	Biosynthesis of Other Secondary Metabolites	Flavonoid biosynthesis	6.44812e-05	0.000262216
Global86_675	0.86	3.40862	Xenobiotics Biodegradation and Metabolism	Fluorobenzoate degradation	2.22002e-05	7.5672e-05
Global86_815	0.86	5.08642	Lipid Metabolism	Synthesis and degradation of ketone bodies	0.000249591	0.00126952
Global86_912	0.86	8.60779	Lipid Metabolism	alpha-Linolenic acid metabolism	3.63323e-05	0.000312741
Global86_912	0.86	3.9438	Lipid Metabolism	Synthesis and degradation of ketone bodies	0.000249591	0.000984335
Global86_912	0.86	3.63578	Xenobiotics Biodegradation and Metabolism	Ethylbenzene degradation	0.000358239	0.00130247
Global86_912	0.86	3.58207	Metabolism of Terpenoids and Polyketides	Geraniol degradation	0.000263459	0.000943729
Global86_912	0.86	3.04824	Metabolism	Nucleotide metabolism	0.000452618	0.00137969
Global85_1020	0.85	4.67506	Xenobiotics Biodegradation and Metabolism	Styrene degradation	0.000188018	0.000878996
Global85_1020	0.85	3.599	Lipid Metabolism	Synthesis and degradation of ketone bodies	0.000249591	0.000898278
Global85_1282	0.85	993.017	Biosynthesis of Other Secondary Metabolites	Isoflavonoid biosynthesis	3.90867e-08	3.88138e-05
Global85_1282	0.85	3.25822	Xenobiotics Biodegradation and Metabolism	Atrazine degradation	0.000208924	0.000680723
Global85_1407	0.85	3.45663	Biosynthesis of Other Secondary Metabolites	Flavonoid biosynthesis	6.44812e-05	0.000222888
Global85_1525	0.85	7.28339	Lipid Metabolism	alpha-Linolenic acid metabolism	3.63323e-05	0.000264623
Global85_1525	0.85	3.80899	Xenobiotics Biodegradation and Metabolism	Atrazine degradation	0.000208924	0.000795792
Global85_1525	0.85	3.47974	Glycan Biosynthesis and Metabolism	Glycosphingolipid biosynthesis - ganglio series	0.000306502	0.00106655
Global85_1525	0.85	3.38317	Metabolism of Terpenoids and Polyketides	Carotenoid biosynthesis	5.32652e-05	0.000180205
Global85_1525	0.85	3.09744	Glycan Biosynthesis and Metabolism	Lipopolysaccharide biosynthesis	0.00140869	0.00436335
Global85_1525	0.85	3.07931	Metabolism of Cofactors and Vitamins	Lipoic acid metabolism	0.000231295	0.000712229
Global85_1764	0.85	4.81119	Metabolism of Other Amino Acids	D-Arginine and D-ornithine metabolism	2.25263e-05	0.000108378
Global85_1764	0.85	3.59112	Lipid Metabolism	Ether lipid metabolism	1.69893e-05	6.10105e-05
Global85_2204	0.85	10.3206	Metabolism of Other Amino Acids	D-Arginine and D-ornithine metabolism	2.25263e-05	0.000232484
Global85_2204	0.85	6.22202	Biosynthesis of Other Secondary Metabolites	Flavone and flavonol biosynthesis	7.31565e-05	0.000455182
Global85_2204	0.85	4.11018	Xenobiotics Biodegradation and Metabolism	Atrazine degradation	0.000208924	0.000858717
Global85_2204	0.85	3.52975	Biosynthesis of Other Secondary Metabolites	Flavonoid biosynthesis	6.44812e-05	0.000227603
Global85_247	0.85	8.41861	Glycan Biosynthesis and Metabolism	Glycosphingolipid biosynthesis - ganglio series	0.000306502	0.00258032
Global85_247	0.85	8.16932	Glycan Biosynthesis and Metabolism	Glycosaminoglycan degradation	0.000483679	0.00395132
Global85_247	0.85	6.5338	Lipid Metabolism	Steroid hormone biosynthesis	0.000115761	0.000756359
Global85_247	0.85	5.24498	Lipid Metabolism	alpha-Linolenic acid metabolism	3.63323e-05	0.000190562
Global85_247	0.85	4.31189	Glycan Biosynthesis and Metabolism	Glycosphingolipid biosynthesis - lacto and neolacto series	9.52444e-07	4.10683e-06
Global85_247	0.85	4.04269	Glycan Biosynthesis and Metabolism	Lipopolysaccharide biosynthesis	0.00140869	0.00569491
Global85_247	0.85	3.83021	Glycan Biosynthesis and Metabolism	N-Glycan biosynthesis	0.000174863	0.000669762
Global85_247	0.85	3.42353	Glycan Biosynthesis and Metabolism	Lipopolysaccharide biosynthesis proteins	0.00235536	0.00806364
Global85_247	0.85	3.25415	Metabolism of Cofactors and Vitamins	Ubiquinone and other terpenoid-quinone biosynthesis	0.00123269	0.00401134
Global85_247	0.85	3.05521	Metabolism of Cofactors and Vitamins	Lipoic acid metabolism	0.000231295	0.000706654
Global85_247	0.85	3.01762	Glycan Biosynthesis and Metabolism	Other glycan degradation	0.00274385	0.00827991
Global85_3	0.85	3.33912	Lipid Metabolism	Synthesis and degradation of ketone bodies	0.000249591	0.000833413
Global85_576	0.85	8.27146	Biosynthesis of Other Secondary Metabolites	Flavone and flavonol biosynthesis	7.31565e-05	0.000605112
Global85_576	0.85	4.38243	Glycan Biosynthesis and Metabolism	Lipopolysaccharide biosynthesis proteins	0.00235536	0.0103222
Global85_576	0.85	3.94739	Glycan Biosynthesis and Metabolism	Lipopolysaccharide biosynthesis	0.00140869	0.00556067
Global85_576	0.85	3.84342	Glycan Biosynthesis and Metabolism	Glycosphingolipid biosynthesis - globo series	0.00107404	0.00412797
Global85_680	0.85	9.57935	Metabolism of Other Amino Acids	D-Arginine and D-ornithine metabolism	2.25263e-05	0.000215787
Global84_1029	0.84	29.8963	Metabolism of Terpenoids and Polyketides	Carotenoid biosynthesis	5.32652e-05	0.00159243
Global84_1029	0.84	14.413	Metabolism of Other Amino Acids	D-Arginine and D-ornithine metabolism	2.25263e-05	0.000324672
Global84_1029	0.84	13.5527	Biosynthesis of Other Secondary Metabolites	Stilbenoid, diarylheptanoid and gingerol biosynthesis	9.6914e-06	0.000131345
Global84_1029	0.84	6.26219	Biosynthesis of Other Secondary Metabolites	Isoflavonoid biosynthesis	3.90867e-08	2.44769e-07
Global84_1029	0.84	3.99323	Metabolism of Terpenoids and Polyketides	Biosynthesis of siderophore group nonribosomal peptides	0.000200034	0.000798785
Global84_1029	0.84	3.40028	Xenobiotics Biodegradation and Metabolism	Metabolism of xenobiotics by cytochrome P450	0.00027222	0.000925623
Global84_1029	0.84	3.29798	Lipid Metabolism	Synthesis and degradation of ketone bodies	0.000249591	0.000823145
Global84_1029	0.84	3.26756	Metabolism of Cofactors and Vitamins	Lipoic acid metabolism	0.000231295	0.00075577
Global84_1195	0.84	5.04846	Metabolism of Terpenoids and Polyketides	Carotenoid biosynthesis	5.32652e-05	0.000268908
Global84_1195	0.84	4.279	Biosynthesis of Other Secondary Metabolites	Flavonoid biosynthesis	6.44812e-05	0.000275915
Global84_15	0.84	3.25655	Metabolism of Cofactors and Vitamins	Lipoic acid metabolism	0.000231295	0.000753223
Global84_153	0.84	5.30873	Metabolism of Terpenoids and Polyketides	Carotenoid biosynthesis	5.32652e-05	0.000282771
Global84_153	0.84	4.41542	Biosynthesis of Other Secondary Metabolites	Flavonoid biosynthesis	6.44812e-05	0.000284711
Global84_273	0.84	6.19104	Metabolism of Terpenoids and Polyketides	Carotenoid biosynthesis	5.32652e-05	0.000329767
Global84_273	0.84	5.23019	Biosynthesis of Other Secondary Metabolites	Flavonoid biosynthesis	6.44812e-05	0.000337249
Global84_283	0.84	3.22458	Xenobiotics Biodegradation and Metabolism	Atrazine degradation	0.000208924	0.000673694
Global84_3438	0.84	9.83929	Lipid Metabolism	Arachidonic acid metabolism	0.000189797	0.00186747
Global84_3438	0.84	6.16623	Glycan Biosynthesis and Metabolism	Glycosphingolipid biosynthesis - ganglio series	0.000306502	0.00188996
Global84_3438	0.84	5.60156	Glycan Biosynthesis and Metabolism	Lipopolysaccharide biosynthesis	0.00140869	0.00789088
Global84_3438	0.84	5.2867	Lipid Metabolism	Steroid hormone biosynthesis	0.000115761	0.000611993
Global84_3438	0.84	4.66486	Metabolism of Cofactors and Vitamins	Ubiquinone and other terpenoid-quinone biosynthesis	0.00123269	0.0057503
Global84_3438	0.84	4.02499	Glycan Biosynthesis and Metabolism	Glycosaminoglycan degradation	0.000483679	0.0019468
Global84_3438	0.84	3.75077	Glycan Biosynthesis and Metabolism	N-Glycan biosynthesis	0.000174863	0.00065587
Global84_3438	0.84	3.65143	Glycan Biosynthesis and Metabolism	Lipopolysaccharide biosynthesis proteins	0.00235536	0.00860042
Global84_3438	0.84	3.07853	Metabolism of Terpenoids and Polyketides	Biosynthesis of siderophore group nonribosomal peptides	0.000200034	0.000615813
Global84_462	0.84	3.38901	Metabolism of Cofactors and Vitamins	Lipoic acid metabolism	0.000231295	0.000783861
Global84_663	0.84	63.3155	Metabolism of Terpenoids and Polyketides	Biosynthesis of type II polyketide products	3.72501e-09	2.35851e-07
Global84_663	0.84	5.8342	Glycan Biosynthesis and Metabolism	Glycosaminoglycan degradation	0.000483679	0.00282188
Global84_663	0.84	3.06966	Glycan Biosynthesis and Metabolism	Glycosphingolipid biosynthesis - ganglio series	0.000306502	0.000940857
Global84_676	0.84	3.05784	Lipid Metabolism	Ether lipid metabolism	1.69893e-05	5.19504e-05
Global83_1115	0.83	3.78682	Metabolism of Terpenoids and Polyketides	Carotenoid biosynthesis	5.32652e-05	0.000201706
Global83_1115	0.83	3.14056	Biosynthesis of Other Secondary Metabolites	Flavonoid biosynthesis	6.44812e-05	0.000202507
Global83_1123	0.83	148.403	Enzyme Families	Cytochrome P450	6.34357e-10	9.41408e-08
Global83_1123	0.83	7.98059	Lipid Metabolism	alpha-Linolenic acid metabolism	3.63323e-05	0.000289954
Global83_1123	0.83	5.1504	Biosynthesis of Other Secondary Metabolites	Indole alkaloid biosynthesis	2.74175e-08	1.41211e-07
Global83_1123	0.83	4.92641	Biosynthesis of Other Secondary Metabolites	Betalain biosynthesis	2.86641e-08	1.41211e-07
Global83_1123	0.83	3.58148	Metabolism of Terpenoids and Polyketides	Geraniol degradation	0.000263459	0.000943573
Global83_1123	0.83	3.47724	Xenobiotics Biodegradation and Metabolism	Fluorobenzoate degradation	2.22002e-05	7.71955e-05
Global83_1123	0.83	3.21193	Xenobiotics Biodegradation and Metabolism	Ethylbenzene degradation	0.000358239	0.00115064
Global83_1123	0.83	3.03421	Xenobiotics Biodegradation and Metabolism	Caprolactam degradation	0.000167093	0.000506995
Global83_1141	0.83	5.86834	Metabolism of Cofactors and Vitamins	Lipoic acid metabolism	0.000231295	0.00135732
Global83_1141	0.83	4.11943	Glycan Biosynthesis and Metabolism	Lipopolysaccharide biosynthesis	0.00140869	0.00580302
Global83_1141	0.83	3.26344	Xenobiotics Biodegradation and Metabolism	Toluene degradation	0.00076606	0.00249999
Global83_1141	0.83	3.19437	Metabolism of Cofactors and Vitamins	Ubiquinone and other terpenoid-quinone biosynthesis	0.00123269	0.00393765
Global83_1141	0.83	3.18311	Xenobiotics Biodegradation and Metabolism	Metabolism of xenobiotics by cytochrome P450	0.00027222	0.000866505
Global83_1141	0.83	3.12622	Xenobiotics Biodegradation and Metabolism	Drug metabolism - cytochrome P450	0.000277286	0.000866858
Global83_1890	0.83	10.849	Metabolism of Other Amino Acids	D-Arginine and D-ornithine metabolism	2.25263e-05	0.000244388
Global83_2169	0.83	7.43592	Glycan Biosynthesis and Metabolism	Glycosphingolipid biosynthesis - ganglio series	0.000306502	0.00227913
Global83_2169	0.83	5.99007	Glycan Biosynthesis and Metabolism	Glycosaminoglycan degradation	0.000483679	0.00289727
Global83_2169	0.83	5.03153	Metabolism of Cofactors and Vitamins	Lipoic acid metabolism	0.000231295	0.00116377
Global83_2169	0.83	4.6088	Glycan Biosynthesis and Metabolism	Lipopolysaccharide biosynthesis	0.00140869	0.00649239
Global83_2169	0.83	3.33888	Glycan Biosynthesis and Metabolism	N-Glycan biosynthesis	0.000174863	0.000583846
Global83_2169	0.83	3.29146	Glycan Biosynthesis and Metabolism	Lipopolysaccharide biosynthesis proteins	0.00235536	0.00775255
Global83_2169	0.83	3.04241	Metabolism of Cofactors and Vitamins	Ubiquinone and other terpenoid-quinone biosynthesis	0.00123269	0.00375034
Global83_2300	0.83	3.16561	Lipid Metabolism	Synthesis and degradation of ketone bodies	0.000249591	0.000790106
Global83_330	0.83	47.8041	Biosynthesis of Other Secondary Metabolites	Stilbenoid, diarylheptanoid and gingerol biosynthesis	9.6914e-06	0.000463289
Global83_330	0.83	7.18175	Biosynthesis of Other Secondary Metabolites	Flavonoid biosynthesis	6.44812e-05	0.000463088
Global83_330	0.83	6.76851	Glycan Biosynthesis and Metabolism	Glycosaminoglycan degradation	0.000483679	0.00327379
Global83_330	0.83	3.0533	Glycan Biosynthesis and Metabolism	Glycosphingolipid biosynthesis - ganglio series	0.000306502	0.000935844
Global83_661	0.83	5.24451	Xenobiotics Biodegradation and Metabolism	1,1,1-Trichloro-2,2-bis(4-chlorophenyl)ethane (DDT) degradation	2.31313e-06	1.21312e-05
Global83_661	0.83	3.023	Biosynthesis of Other Secondary Metabolites	Betalain biosynthesis	2.86641e-08	8.66515e-08
Global82_130	0.82	3.45948	Lipid Metabolism	Synthesis and degradation of ketone bodies	0.000249591	0.000863453
Global82_1316	0.82	5.07862	Lipid Metabolism	Arachidonic acid metabolism	0.000189797	0.000963907
Global82_1316	0.82	3.9118	Lipid Metabolism	Synthesis and degradation of ketone bodies	0.000249591	0.000976348
Global82_1316	0.82	3.87472	Metabolism of Cofactors and Vitamins	Lipoic acid metabolism	0.000231295	0.000896203
Global82_615	0.82	38.5805	Biosynthesis of Other Secondary Metabolites	Indole alkaloid biosynthesis	2.74175e-08	1.05778e-06
Global82_615	0.82	37.4382	Biosynthesis of Other Secondary Metabolites	Betalain biosynthesis	2.86641e-08	1.07313e-06
Global82_615	0.82	22.2573	Glycan Biosynthesis and Metabolism	Glycosylphosphatidylinositol(GPI)-anchor biosynthesis	1.25396e-10	2.79098e-09
Global82_615	0.82	21.8292	Glycan Biosynthesis and Metabolism	Glycosaminoglycan biosynthesis - chondroitin sulfate	2.87674e-10	6.2797e-09
Global82_615	0.82	13.696	Xenobiotics Biodegradation and Metabolism	Fluorobenzoate degradation	2.22002e-05	0.000304055
Global82_615	0.82	13.3579	Lipid Metabolism	alpha-Linolenic acid metabolism	3.63323e-05	0.000485325
Global82_615	0.82	12.9732	Xenobiotics Biodegradation and Metabolism	1,1,1-Trichloro-2,2-bis(4-chlorophenyl)ethane (DDT) degradation	2.31313e-06	3.00086e-05
Global82_615	0.82	8.56093	Xenobiotics Biodegradation and Metabolism	Caprolactam degradation	0.000167093	0.00143047
Global82_615	0.82	8.0851	Metabolism of Terpenoids and Polyketides	Biosynthesis of siderophore group nonribosomal peptides	0.000200034	0.0016173
Global82_615	0.82	6.71643	Metabolism of Terpenoids and Polyketides	Geraniol degradation	0.000263459	0.0017695
Global82_615	0.82	6.09745	Metabolism	Glycan biosynthesis and metabolism	0.000256888	0.00156636
Global82_615	0.82	4.52118	Xenobiotics Biodegradation and Metabolism	Metabolism of xenobiotics by cytochrome P450	0.00027222	0.00123075
Global82_615	0.82	4.4308	Xenobiotics Biodegradation and Metabolism	Drug metabolism - cytochrome P450	0.000277286	0.0012286
Global82_615	0.82	3.93359	Metabolism of Terpenoids and Polyketides	Biosynthesis of type II polyketide products	3.72501e-09	1.46526e-08
Global82_615	0.82	3.78291	Xenobiotics Biodegradation and Metabolism	Toluene degradation	0.00076606	0.00289794
Global82_615	0.82	3.65619	Metabolism	Nucleotide metabolism	0.000452618	0.00165486
Global82_615	0.82	3.60451	Xenobiotics Biodegradation and Metabolism	Atrazine degradation	0.000208924	0.00075307
Global82_615	0.82	3.55969	Metabolism	Biosynthesis and biodegradation of secondary metabolites	0.000601468	0.00214104
Global82_615	0.82	3.48826	Glycan Biosynthesis and Metabolism	Lipopolysaccharide biosynthesis	0.00140869	0.00491389
Global82_615	0.82	3.37212	Metabolism of Cofactors and Vitamins	Ubiquinone and other terpenoid-quinone biosynthesis	0.00123269	0.00415677
Global82_615	0.82	3.32351	Carbohydrate Metabolism	Ascorbate and aldarate metabolism	0.00104618	0.00347699
Global82_615	0.82	3.29977	Enzyme Families	Cytochrome P450	6.34357e-10	2.09323e-09
Global82_615	0.82	3.24916	Amino Acid Metabolism	Tryptophan metabolism	0.00113921	0.00370147
Global82_615	0.82	3.15907	Glycan Biosynthesis and Metabolism	Lipopolysaccharide biosynthesis proteins	0.00235536	0.00744072
Global82_615	0.82	3.06278	Lipid Metabolism	Arachidonic acid metabolism	0.000189797	0.000581307
Global82_981	0.82	3.48686	Biosynthesis of Other Secondary Metabolites	Stilbenoid, diarylheptanoid and gingerol biosynthesis	9.6914e-06	3.37925e-05
Global82_981	0.82	3.11288	Lipid Metabolism	Synthesis and degradation of ketone bodies	0.000249591	0.000776945
Global81_1298	0.81	23.5002	Biosynthesis of Other Secondary Metabolites	Stilbenoid, diarylheptanoid and gingerol biosynthesis	9.6914e-06	0.000227749
Global81_1298	0.81	6.39998	Glycan Biosynthesis and Metabolism	Glycosaminoglycan degradation	0.000483679	0.00309554
Global81_1298	0.81	3.53203	Biosynthesis of Other Secondary Metabolites	Flavonoid biosynthesis	6.44812e-05	0.000227749
Global81_1298	0.81	3.12029	Glycan Biosynthesis and Metabolism	Glycosphingolipid biosynthesis - ganglio series	0.000306502	0.000956376
Global81_1369	0.81	82.5681	Biosynthesis of Other Secondary Metabolites	Caffeine metabolism	4.37809e-06	0.000361491
Global81_1369	0.81	82.4831	Lipid Metabolism	Fatty acid elongation in mitochondria	4.3826e-06	0.00036149
Global81_1369	0.81	81.2818	Lipid Metabolism	Steroid biosynthesis	1.33426e-05	0.00108451
Global81_1369	0.81	32.571	Xenobiotics Biodegradation and Metabolism	Fluorobenzoate degradation	2.22002e-05	0.000723083
Global81_1369	0.81	15.6145	Lipid Metabolism	Steroid hormone biosynthesis	0.000115761	0.00180755
Global81_1369	0.81	8.69956	Xenobiotics Biodegradation and Metabolism	Caprolactam degradation	0.000167093	0.00145364
Global81_1369	0.81	8.67944	Xenobiotics Biodegradation and Metabolism	Atrazine degradation	0.000208924	0.00181335
Global81_1369	0.81	6.78957	Metabolism of Terpenoids and Polyketides	Carotenoid biosynthesis	5.32652e-05	0.000361648
Global81_1369	0.81	6.00616	Glycan Biosynthesis and Metabolism	Glycosaminoglycan degradation	0.000483679	0.00290505
Global81_1369	0.81	5.62775	Biosynthesis of Other Secondary Metabolites	Flavonoid biosynthesis	6.44812e-05	0.000362884
Global81_1369	0.81	5.61699	Biosynthesis of Other Secondary Metabolites	Penicillin and cephalosporin biosynthesis	0.000194526	0.00109265
Global81_1369	0.81	5.52457	Metabolism of Terpenoids and Polyketides	Geraniol degradation	0.000263459	0.00145549
Global81_1369	0.81	5.30553	Xenobiotics Biodegradation and Metabolism	Chlorocyclohexane and chlorobenzene degradation	0.000137463	0.000729314
Global81_1369	0.81	4.95624	Glycan Biosynthesis and Metabolism	Lipopolysaccharide biosynthesis	0.00140869	0.00698183
Global81_1369	0.81	4.17476	Glycan Biosynthesis and Metabolism	N-Glycan biosynthesis	0.000174863	0.000730011
Global81_1369	0.81	3.92049	Xenobiotics Biodegradation and Metabolism	Drug metabolism - cytochrome P450	0.000277286	0.0010871
Global81_1369	0.81	3.86673	Xenobiotics Biodegradation and Metabolism	Styrene degradation	0.000188018	0.000727016
Global81_1369	0.81	3.85621	Lipid Metabolism	Arachidonic acid metabolism	0.000189797	0.000731897
Global81_1369	0.81	3.81987	Metabolism of Cofactors and Vitamins	Ubiquinone and other terpenoid-quinone biosynthesis	0.00123269	0.0047087
Global81_1369	0.81	3.5591	Glycan Biosynthesis and Metabolism	Glycosphingolipid biosynthesis - ganglio series	0.000306502	0.00109087
Global81_1369	0.81	3.48549	Lipid Metabolism	Biosynthesis of unsaturated fatty acids	0.00125101	0.00436037
Global81_1369	0.81	3.286	Glycan Biosynthesis and Metabolism	Lipopolysaccharide biosynthesis proteins	0.00235536	0.00773969
Global81_1369	0.81	3.13429	Metabolism of Cofactors and Vitamins	Lipoic acid metabolism	0.000231295	0.000724946
Global81_1541	0.81	209.652	Biosynthesis of Other Secondary Metabolites	Clavulanic acid biosynthesis	2.3604e-10	4.94862e-08
Global81_1541	0.81	124.238	Metabolism of Terpenoids and Polyketides	Sesquiterpenoid biosynthesis	1.32772e-10	1.64954e-08
Global81_1541	0.81	53.6708	Metabolism of Terpenoids and Polyketides	Biosynthesis of 12-, 14- and 16-membered macrolides	9.22031e-10	4.94862e-08
Global81_1541	0.81	51.2126	Metabolism of Terpenoids and Polyketides	Biosynthesis of type II polyketide backbone	9.66289e-10	4.94862e-08
Global81_1541	0.81	13.2849	Metabolism of Terpenoids and Polyketides	Biosynthesis of type II polyketide products	3.72501e-09	4.94862e-08
Global81_1541	0.81	3.4762	Xenobiotics Biodegradation and Metabolism	Metabolism of xenobiotics by cytochrome P450	0.00027222	0.000946291
Global81_1541	0.81	3.45283	Biosynthesis of Other Secondary Metabolites	Betalain biosynthesis	2.86641e-08	9.89724e-08
Global81_1541	0.81	3.41447	Xenobiotics Biodegradation and Metabolism	Drug metabolism - cytochrome P450	0.000277286	0.000946786
Global81_1541	0.81	3.32763	Metabolism of Cofactors and Vitamins	Retinol metabolism	0.000278624	0.000927157
Global81_1541	0.81	3.16197	Xenobiotics Biodegradation and Metabolism	Chlorocyclohexane and chlorobenzene degradation	0.000137463	0.000434654
Global81_1657	0.81	22.2982	Metabolism of Other Amino Acids	D-Arginine and D-ornithine metabolism	2.25263e-05	0.000502296
Global81_1657	0.81	5.91692	Glycan Biosynthesis and Metabolism	Lipopolysaccharide biosynthesis	0.00140869	0.00833514
Global81_1657	0.81	4.14891	Glycan Biosynthesis and Metabolism	Lipopolysaccharide biosynthesis proteins	0.00235536	0.00977216
Global81_1657	0.81	4.09357	Metabolism of Terpenoids and Polyketides	Biosynthesis of siderophore group nonribosomal peptides	0.000200034	0.000818856
Global81_1657	0.81	3.64328	Metabolism of Cofactors and Vitamins	Ubiquinone and other terpenoid-quinone biosynthesis	0.00123269	0.00449102
Global81_1657	0.81	3.1637	Metabolism	Nucleotide metabolism	0.000452618	0.00143195
Global81_1657	0.81	3.03098	Xenobiotics Biodegradation and Metabolism	Caprolactam degradation	0.000167093	0.000506455
Global81_245	0.81	39.4495	Glycan Biosynthesis and Metabolism	Various types of N-glycan biosynthesis	1.25067e-06	4.93382e-05
Global81_245	0.81	21.319	Xenobiotics Biodegradation and Metabolism	1,1,1-Trichloro-2,2-bis(4-chlorophenyl)ethane (DDT) degradation	2.31313e-06	4.93135e-05
Global81_245	0.81	7.40984	Biosynthesis of Other Secondary Metabolites	Stilbenoid, diarylheptanoid and gingerol biosynthesis	9.6914e-06	7.18117e-05
Global81_245	0.81	4.02875	Lipid Metabolism	alpha-Linolenic acid metabolism	3.63323e-05	0.000146374
Global81_332	0.81	118.901	Xenobiotics Biodegradation and Metabolism	1,1,1-Trichloro-2,2-bis(4-chlorophenyl)ethane (DDT) degradation	2.31313e-06	0.000275034
Global81_332	0.81	104.767	Metabolism of Terpenoids and Polyketides	Biosynthesis of type II polyketide products	3.72501e-09	3.90258e-07
Global81_332	0.81	28.0378	Glycan Biosynthesis and Metabolism	Glycosylphosphatidylinositol(GPI)-anchor biosynthesis	1.25396e-10	3.51584e-09
Global81_332	0.81	26.8008	Biosynthesis of Other Secondary Metabolites	Indole alkaloid biosynthesis	2.74175e-08	7.3481e-07
Global81_332	0.81	26.3711	Biosynthesis of Other Secondary Metabolites	Betalain biosynthesis	2.86641e-08	7.55905e-07
Global81_332	0.81	13.7513	Xenobiotics Biodegradation and Metabolism	Toluene degradation	0.00076606	0.0105343
Global81_332	0.81	11.0847	Enzyme Families	Cytochrome P450	6.34357e-10	7.03168e-09
Global81_332	0.81	8.15261	Xenobiotics Biodegradation and Metabolism	Caprolactam degradation	0.000167093	0.00136224
Global81_332	0.81	7.55786	Metabolism of Terpenoids and Polyketides	Geraniol degradation	0.000263459	0.00199118
Global81_332	0.81	6.11386	Lipid Metabolism	alpha-Linolenic acid metabolism	3.63323e-05	0.000222131
Global81_332	0.81	5.89518	Metabolism	Glycan biosynthesis and metabolism	0.000256888	0.0015144
Global81_332	0.81	5.53882	Xenobiotics Biodegradation and Metabolism	Fluorobenzoate degradation	2.22002e-05	0.000122963
Global81_332	0.81	4.75145	Lipid Metabolism	Ether lipid metabolism	1.69893e-05	8.07237e-05
Global81_332	0.81	4.50526	Glycan Biosynthesis and Metabolism	Lipopolysaccharide biosynthesis	0.00140869	0.00634653
Global81_332	0.81	4.34537	Biosynthesis of Other Secondary Metabolites	Stilbenoid, diarylheptanoid and gingerol biosynthesis	9.6914e-06	4.21127e-05
Global81_332	0.81	3.86589	Xenobiotics Biodegradation and Metabolism	Metabolism of xenobiotics by cytochrome P450	0.00027222	0.00105237
Global81_332	0.81	3.81315	Metabolism of Terpenoids and Polyketides	Biosynthesis of 12-, 14- and 16-membered macrolides	9.22031e-10	3.51584e-09
Global81_332	0.81	3.79394	Xenobiotics Biodegradation and Metabolism	Drug metabolism - cytochrome P450	0.000277286	0.00105201
Global81_332	0.81	3.7902	Xenobiotics Biodegradation and Metabolism	Chlorocyclohexane and chlorobenzene degradation	0.000137463	0.000521012
Global81_332	0.81	3.44712	Xenobiotics Biodegradation and Metabolism	Aminobenzoate degradation	0.000956143	0.00329594
Global81_332	0.81	3.31038	Metabolism of Terpenoids and Polyketides	Limonene and pinene degradation	0.000686427	0.00227234
Global81_332	0.81	3.09583	Glycan Biosynthesis and Metabolism	Lipopolysaccharide biosynthesis proteins	0.00235536	0.00729178
Global81_352	0.81	4.7521	Xenobiotics Biodegradation and Metabolism	Ethylbenzene degradation	0.000358239	0.00170238
Global81_352	0.81	4.17152	Metabolism of Terpenoids and Polyketides	Biosynthesis of siderophore group nonribosomal peptides	0.000200034	0.000834447
Global81_352	0.81	3.94937	Biosynthesis of Other Secondary Metabolites	Flavonoid biosynthesis	6.44812e-05	0.00025466
Global81_352	0.81	3.23199	Xenobiotics Biodegradation and Metabolism	Aminobenzoate degradation	0.000956143	0.00309024
Global81_506	0.81	8.97393	Metabolism of Terpenoids and Polyketides	Carotenoid biosynthesis	5.32652e-05	0.000477998
Global81_506	0.81	7.41409	Biosynthesis of Other Secondary Metabolites	Flavonoid biosynthesis	6.44812e-05	0.000478069
Global81_506	0.81	3.62642	Xenobiotics Biodegradation and Metabolism	Metabolism of xenobiotics by cytochrome P450	0.00027222	0.000987185
Global81_506	0.81	3.56015	Xenobiotics Biodegradation and Metabolism	Drug metabolism - cytochrome P450	0.000277286	0.000987179
Global81_506	0.81	3.54314	Metabolism of Cofactors and Vitamins	Retinol metabolism	0.000278624	0.000987204
Global81_820	0.81	12.6738	Biosynthesis of Other Secondary Metabolites	Betalain biosynthesis	2.86641e-08	3.63283e-07
Global81_820	0.81	6.62501	Biosynthesis of Other Secondary Metabolites	Indole alkaloid biosynthesis	2.74175e-08	1.81641e-07
Global81_820	0.81	5.74425	Metabolism of Cofactors and Vitamins	Lipoic acid metabolism	0.000231295	0.00132862
Global81_820	0.81	4.11004	Glycan Biosynthesis and Metabolism	Lipopolysaccharide biosynthesis	0.00140869	0.00578979
Global81_820	0.81	3.37698	Xenobiotics Biodegradation and Metabolism	Toluene degradation	0.00076606	0.00258697
Global81_820	0.81	3.20309	Metabolism of Cofactors and Vitamins	Ubiquinone and other terpenoid-quinone biosynthesis	0.00123269	0.0039484
Global81_820	0.81	3.11793	Amino Acid Metabolism	Tryptophan metabolism	0.00113921	0.00355197
Global81_820	0.81	3.00491	Lipid Metabolism	Synthesis and degradation of ketone bodies	0.000249591	0.000749997
Global81_890	0.81	5.7901	Xenobiotics Biodegradation and Metabolism	Atrazine degradation	0.000208924	0.00120969
Global81_890	0.81	3.03076	Metabolism of Terpenoids and Polyketides	Biosynthesis of siderophore group nonribosomal peptides	0.000200034	0.000606257
Global81_926	0.81	3.15447	Glycan Biosynthesis and Metabolism	Lipopolysaccharide biosynthesis	0.00140869	0.00444368
Global80_1024	0.8	11.2058	Metabolism of Other Amino Acids	D-Arginine and D-ornithine metabolism	2.25263e-05	0.000252426
Global80_1024	0.8	8.61701	Metabolism of Terpenoids and Polyketides	Biosynthesis of type II polyketide products	3.72501e-09	3.20984e-08
Global80_1024	0.8	5.88079	Glycan Biosynthesis and Metabolism	Lipopolysaccharide biosynthesis	0.00140869	0.00828423
Global80_1024	0.8	4.84184	Xenobiotics Biodegradation and Metabolism	Styrene degradation	0.000188018	0.000910354
Global80_1024	0.8	4.09561	Metabolism of Terpenoids and Polyketides	Biosynthesis of 12-, 14- and 16-membered macrolides	9.22031e-10	3.77628e-09
Global80_1024	0.8	3.97357	Glycan Biosynthesis and Metabolism	Lipopolysaccharide biosynthesis proteins	0.00235536	0.00935917
Global80_1024	0.8	3.19834	Amino Acid Metabolism	Valine, leucine and isoleucine degradation	0.00168851	0.00540043
Global80_109	0.8	810.3	Biosynthesis of Other Secondary Metabolites	Indole alkaloid biosynthesis	2.74175e-08	2.22164e-05
Global80_109	0.8	781.27	Biosynthesis of Other Secondary Metabolites	Betalain biosynthesis	2.86641e-08	2.23944e-05
Global80_109	0.8	236.542	Glycan Biosynthesis and Metabolism	Glycosylphosphatidylinositol(GPI)-anchor biosynthesis	1.25396e-10	2.96615e-08
Global80_109	0.8	140.275	Enzyme Families	Cytochrome P450	6.34357e-10	8.89844e-08
Global80_109	0.8	127.405	Metabolism of Terpenoids and Polyketides	Biosynthesis of type II polyketide products	3.72501e-09	4.74583e-07
Global80_109	0.8	64.3394	Metabolism of Terpenoids and Polyketides	Biosynthesis of 12-, 14- and 16-membered macrolides	9.22031e-10	5.93229e-08
Global80_109	0.8	38.8714	Glycan Biosynthesis and Metabolism	Various types of N-glycan biosynthesis	1.25067e-06	4.86151e-05
Global80_109	0.8	9.18027	Xenobiotics Biodegradation and Metabolism	Fluorobenzoate degradation	2.22002e-05	0.000203804
Global80_109	0.8	8.52736	Xenobiotics Biodegradation and Metabolism	1,1,1-Trichloro-2,2-bis(4-chlorophenyl)ethane (DDT) degradation	2.31313e-06	1.97249e-05
Global80_109	0.8	8.0235	Lipid Metabolism	alpha-Linolenic acid metabolism	3.63323e-05	0.000291513
Global80_109	0.8	5.32154	Xenobiotics Biodegradation and Metabolism	Caprolactam degradation	0.000167093	0.000889191
Global80_109	0.8	4.33305	Metabolism of Terpenoids and Polyketides	Geraniol degradation	0.000263459	0.00114158
Global80_109	0.8	4.20423	Metabolism of Terpenoids and Polyketides	Biosynthesis of siderophore group nonribosomal peptides	0.000200034	0.000840991
Global80_109	0.8	4.10872	Xenobiotics Biodegradation and Metabolism	Metabolism of xenobiotics by cytochrome P450	0.00027222	0.00111847
Global80_109	0.8	4.04434	Xenobiotics Biodegradation and Metabolism	Drug metabolism - cytochrome P450	0.000277286	0.00112144
Global80_109	0.8	3.93331	Metabolism	Glycan biosynthesis and metabolism	0.000256888	0.00101042
Global80_120	0.8	33.5772	Biosynthesis of Other Secondary Metabolites	Stilbenoid, diarylheptanoid and gingerol biosynthesis	9.6914e-06	0.00032541
Global80_120	0.8	12.1736	Lipid Metabolism	Steroid biosynthesis	1.33426e-05	0.000162428
Global80_120	0.8	7.38139	Xenobiotics Biodegradation and Metabolism	Fluorobenzoate degradation	2.22002e-05	0.000163868
Global80_120	0.8	6.1127	Metabolism of Terpenoids and Polyketides	Carotenoid biosynthesis	5.32652e-05	0.000325594
Global80_120	0.8	5.62912	Lipid Metabolism	Steroid hormone biosynthesis	0.000115761	0.000651632
Global80_120	0.8	4.57938	Lipid Metabolism	alpha-Linolenic acid metabolism	3.63323e-05	0.00016638
Global80_120	0.8	3.39694	Metabolism of Cofactors and Vitamins	Lipoic acid metabolism	0.000231295	0.000785696
Global80_1281	0.8	9.49497	Lipid Metabolism	alpha-Linolenic acid metabolism	3.63323e-05	0.000344975
Global80_1281	0.8	4.64235	Xenobiotics Biodegradation and Metabolism	Ethylbenzene degradation	0.000358239	0.00166307
Global80_1281	0.8	4.31804	Lipid Metabolism	Synthesis and degradation of ketone bodies	0.000249591	0.00107774
Global80_1281	0.8	4.0665	Metabolism of Terpenoids and Polyketides	Geraniol degradation	0.000263459	0.00107136
Global80_1281	0.8	3.76867	Biosynthesis of Other Secondary Metabolites	Flavonoid biosynthesis	6.44812e-05	0.000243008
Global80_1281	0.8	3.48729	Metabolism of Terpenoids and Polyketides	Limonene and pinene degradation	0.000686427	0.00239377
Global80_1281	0.8	3.19217	Xenobiotics Biodegradation and Metabolism	Styrene degradation	0.000188018	0.000600186
Global80_172	0.8	55.877	Glycan Biosynthesis and Metabolism	Glycosphingolipid biosynthesis - lacto and neolacto series	9.52444e-07	5.32197e-05
Global80_172	0.8	8.03479	Glycan Biosynthesis and Metabolism	Glycosphingolipid biosynthesis - ganglio series	0.000306502	0.00246268
Global80_172	0.8	6.31597	Glycan Biosynthesis and Metabolism	Glycosaminoglycan degradation	0.000483679	0.0030549
Global80_172	0.8	4.04053	Metabolism of Cofactors and Vitamins	Lipoic acid metabolism	0.000231295	0.000934554
Global80_172	0.8	3.84327	Glycan Biosynthesis and Metabolism	Lipopolysaccharide biosynthesis	0.00140869	0.00541399
Global80_172	0.8	3.19277	Glycan Biosynthesis and Metabolism	Glycosphingolipid biosynthesis - globo series	0.00107404	0.00342915
Global80_428	0.8	75.7571	Xenobiotics Biodegradation and Metabolism	1,1,1-Trichloro-2,2-bis(4-chlorophenyl)ethane (DDT) degradation	2.31313e-06	0.000175236
Global80_428	0.8	20.081	Biosynthesis of Other Secondary Metabolites	Betalain biosynthesis	2.86641e-08	5.75605e-07
Global80_428	0.8	8.77542	Xenobiotics Biodegradation and Metabolism	Toluene degradation	0.00076606	0.00672249
Global80_428	0.8	3.25082	Metabolism	Glycan biosynthesis and metabolism	0.000256888	0.000835095
Global79_317	0.79	6.00983	Xenobiotics Biodegradation and Metabolism	Atrazine degradation	0.000208924	0.0012556
Global78_387	0.78	23.0606	Metabolism of Other Amino Acids	D-Arginine and D-ornithine metabolism	2.25263e-05	0.00051947
Global78_387	0.78	4.7838	Carbohydrate Metabolism	Fructose and mannose metabolism	0.00994636	0.0475814
Global78_387	0.78	4.21319	Carbohydrate Metabolism	Ascorbate and aldarate metabolism	0.00104618	0.00440776
Global78_744	0.78	63.3231	Glycan Biosynthesis and Metabolism	Various types of N-glycan biosynthesis	1.25067e-06	7.9196e-05
Global78_744	0.78	34.3287	Xenobiotics Biodegradation and Metabolism	1,1,1-Trichloro-2,2-bis(4-chlorophenyl)ethane (DDT) degradation	2.31313e-06	7.94065e-05
Global78_744	0.78	5.66819	Xenobiotics Biodegradation and Metabolism	Atrazine degradation	0.000208924	0.00118422
Global76_473	0.76	9.86476	Xenobiotics Biodegradation and Metabolism	Caprolactam degradation	0.000167093	0.00164833
Global76_473	0.76	9.62865	Enzyme Families	Cytochrome P450	6.34357e-10	6.108e-09
Global76_473	0.76	6.45455	Xenobiotics Biodegradation and Metabolism	Toluene degradation	0.00076606	0.00494457
Global76_473	0.76	5.30363	Metabolism of Terpenoids and Polyketides	Geraniol degradation	0.000263459	0.00139729
Global76_473	0.76	3.95695	Xenobiotics Biodegradation and Metabolism	Styrene degradation	0.000188018	0.000743979
Global76_473	0.76	3.33367	Metabolism of Terpenoids and Polyketides	Carotenoid biosynthesis	5.32652e-05	0.000177569
Global76_473	0.76	3.22812	Metabolism of Terpenoids and Polyketides	Biosynthesis of siderophore group nonribosomal peptides	0.000200034	0.000645735
Global76_473	0.76	3.15523	Amino Acid Metabolism	Tryptophan metabolism	0.00113921	0.00359446
Global76_473	0.76	3.05263	Metabolism of Terpenoids and Polyketides	Limonene and pinene degradation	0.000686427	0.00209541
Global75_75	0.75	4.53428	Glycan Biosynthesis and Metabolism	Lipopolysaccharide biosynthesis	0.00140869	0.00638742
Global75_75	0.75	3.93438	Metabolism of Terpenoids and Polyketides	Geraniol degradation	0.000263459	0.00103655
Global75_75	0.75	3.90169	Metabolism of Cofactors and Vitamins	Ubiquinone and other terpenoid-quinone biosynthesis	0.00123269	0.00480956
Global75_75	0.75	3.80382	Lipid Metabolism	Steroid hormone biosynthesis	0.000115761	0.000440333
Global75_75	0.75	3.6271	Glycan Biosynthesis and Metabolism	Glycosphingolipid biosynthesis - ganglio series	0.000306502	0.00111171
Global75_75	0.75	3.19841	Glycan Biosynthesis and Metabolism	Glycosaminoglycan degradation	0.000483679	0.001547
Global75_75	0.75	3.10133	Glycan Biosynthesis and Metabolism	N-Glycan biosynthesis	0.000174863	0.000542308
